# Supplementary material for: Enzyme phylogenies as markers for the oxidation state of the environment: The case of respiratory arsenate reductase and related enzymes
Source: BMC Evol Biol. 2008 Jul 16;8:206. doi: 10.1186/1471-2148-8-206 (PMC2500031; doi:10.1186/1471-2148-8-206)
Supplement: Additional file 1 — Table 1. Description of Mo-pterin subunits used in phylogenetic analyses. Table 1 (Excel spreadsheet: "Table1.xls") presents GenBank accession numbers of Mo-pterin subunits used for the phylogenetic trees of Figures 2 and 3. Each protein (designed with its own acronym) is related to its related enzyme and strain (name and taxonomy). [file 1471-2148-8-206-S1.xls]

## Sheet: Feuil1
Acronym	Enzyme, subunit	Strain name	Phylum	Protein
				accession number
AroA AchSp	Arsenite Oxidase, Mosu	Achromobacter sp. SY8	Bacteria, Proteobacteria, b	GenBank: ABP63660.1
AroA BurMu	Arsenite Oxidase, Mosu	Burkholderia multivorans	Bacteria, Proteobacteria, b	YP_00158563.1
AroA RhoFe	Arsenite Oxidase, Mosu	Rhodoferax ferrireducens	Bacteria, Proteobacteria, b	YP_524325.1
AroA ThiSp	Arsenite Oxidase, Mosu	Thiomonas sp. VB-2002	Bacteria, Proteobacteria, b	EMBL: CAD53341
AroA AlcFa	Arsenite Oxidase, Mosu	Alcaligenes faecalis	Bacteria, Proteobacteria, b	swissprot: Q7SIF4
AroA HerAr	Arsenite Oxidase, Mosu	Herminiimonas arsenicoxydans	Bacteria, Proteobacteria, b	swissprot: Q8GGJ6
AroA NT-26	Arsenite Oxidase, Mosu	Rhizobium NT-26	Bacteria, Proteobacteria, a	AAR05656
AroA XanAu	Arsenite Oxidase, Mosu	Xanthobacter autotrophicus Py2	Bacteria, Proteobacteria, a	YP_001418831.1
AroA NitHa	Arsenite Oxidase, Mosu	Nitrobacter hamburgensis X14	Bacteria, Proteobacteria, a	YP_571843.1
AroA RosVa	Arsenite Oxidase, Mosu	Roseovarius sp. 217	Bacteria, Proteobacteria, a	ZP_01034889.1
AroA AgrTu	Arsenite Oxidase, Mosu	Agrobacterium tumefaciens	Bacteria, Proteobacteria, a	GenBank:ABB51928.1
AroA TheTh	Arsenite Oxidase, Mosu	Thermus thermophilus HB8	Bacteria, Deinococcus-Thermus, Deinococci	BAD71923
AroA ChlAu	Arsenite Oxidase, Mosu	Chloroflexus aurantiacus J10fl	Bacteria, Chloroflex, Chloroflexales	ZP_00766193
AroA ChlLi	Arsenite Oxidase, Mosu	Chlorobium limicola DSM 245	Bacteria, Chlorobi, Chlorobia	ZP_00512468
AroA ChlPh	Arsenite Oxidase, Mosu	Chlorobium phaeobacteroides BS1	Bacteria, Chlorobi, Chlorobia	ZP_00530522.1
AroA AerPe	Arsenite Oxidase, Mosu	Aeropyrum pernix	Archaea, Crenarchaeota, Thermoprotei	NP_148692
AroA SulTo	Arsenite Oxidase, Mosu	Sulfolobus tokodaii	Archaea, Crenarchaeota, Thermoprotei	NP_378391
AroA PyrCa	Arsenite Oxidase, Mosu	Pyrobaculum calidifondis	Archaea, Crenarchaeota, Thermoprotei	YP_001056256.1
ArolikeA MorSp	Arsenite Oxidase, Mosu	Moritella sp. PE36	Bacteria, Proteobacteria, g	ZP_01899918.1
ArolikeA MarSp	Arsenite Oxidase, Mosu	Marinomonas sp. MED121	Bacteria, Proteobacteria, g	ZP_01076105.1
ArolikeA VibSp	Arsenite Oxidase, Mosu	Vibrio sp. MED222	Bacteria, Proteobacteria, g	ZP_01064985.1
ArolikeA RosLi	Arsenite Oxidase, Mosu	Roseobacter litoralis Och 149	Bacteria, Proteobacteria, a	ZP_02142508.1
FdhH EscCo	Formate dehydrogenase -H, Mosu	Escherichia coli K-12	Bacteria, Proteobacteria, g	NP_418503.1
NapA DesDe	Periplasmic Nitrate reductase, Mosu	Desulfovibrio desulfuricans	Bacteria, Proteobacteria, d	EMBL: CAI 72603.1
NapA PseSt	Periplasmic Nitrate reductase, Mosu	Pseudomonas stutzeri	Bacteria, Proteobacteria, g	ABA42173.1
NapA ActAc	Periplasmic Nitrate reductase, Mosu	Actinobacillus actinomycetemcomitans	Bacteria, Proteobacteria, g	GenBank: AAL55891.1
NapA RalEu	Periplasmic Nitrate reductase, Mosu	Ralstonia eutropha H16	Bacteria, Proteobacteria, a	EMBL: CAA50507.1
FdhA WolSu	Formate dehydrogenase, Mosu	Wolinella succinogenes DSM 1740	Bacteria, Proteobacteria, e	NP_907333.1
FdhN EscCo	Formate dehydrogenase O2 repressed, Mosu	Escherichia coli K-12	Bacteria, Proteobacteria, g	PDB: 1KQG
DMSOA EscCo	Membrane bound DMSO reductase, Mosu	Escherichia coli K-12	Bacteria, Proteobacteria, g	swissprot: P18775
DMSOA HaeIn	Membrane bound DMSO reductase, Mosu	Haemophilus influenzae	Bacteria, Proteobacteria, g	swissprot: P45004
DMSOA ActSu	Membrane bound DMSO reductase, Mosu	Actinobacillus succinogenes	Bacteria, Proteobacteria, g	ZP_00732527.1
NarG PseSt	Membrane bound Nitrate reductase, Mosu	Pseudomonas stutzeri	Bacteria, Proteobacteria, g	AAZ43099.1
NarG EscCo	Membrane bound Nitrate reductase, Mosu	Escherichia coli K-12	Bacteria, Proteobacteria, g	NP_415742.1
NarG StaCa	Membrane bound Nitrate reductase, Mosu	Staphylococcus carnosus	Bacteria, Firmicutes, Bacillales	GenBank: AAC82542.1
NarG MycTu	Membrane bound Nitrate reductase, Mosu	Mycobacterium tuberculosis H37Ra	Bacteria, Actinobacteria, Actinobacteridae	YP_001282472.1
NarB PseSt	Assimilatory Nitrate reductase, Mosu	Pseudomonas stutzeri	Bacteria, Proteobacteria, g	YP_001172905.1
NarB SynPC	Assimilatory Nitrate reductase, Mosu	Synechococcus elongatus PCC 6301	Bacteria, Cyanobacteria, Chrococcales	BAD78505.1
NasA KleOx	Assimilatory Nitrate reductase, Mosu	Klebsiella oxytoca	Bacteria, Proteobacteria, g	GenBank: AAA25100.2
NasA AzoVi	Assimilatory Nitrate reductase, Mosu	Azotobacter vinelandii AvOP	Bacteria, Proteobacteria, g	ZP_00415175.1
NasA RhoPa	Assimilatory Nitrate reductase, Mosu	Rhodopseudomonas palustris HaA2	Bacteria, Proteobacteria, a	YP_485371.1
Psr/PhsA ArcFu	Polysulfide reductase, Mosu	Archaeoglobus fulgidus DSM 4304	Archaea, Eyryaechaeota, Archaeoglobi	NP_071207.1
Psr/PhsA PyrAe	Polysulfide reductase, Mosu	Pyrobaculum aerophilum	Archaea, Crenarchaeota, Thermoprotei	NP_560307.1
Psr/PhsA TheTh	Polysulfide reductase, Mosu	Thermus thermophilus HB27	Bacteria, Deinococcus-Thermus, Deinococci	YP_004130.1
Psr/PhsA ProAe	Polysulfide reductase, Mosu	Prosthecochloris aestuarii DSM 271	Bacteria, Chlorobi, Chlorobia	ZP_00592921.1
Psr/PhsA FlaBa	Polysulfide reductase, Mosu	Flavobacteroides bacterium ATCC 2170	Bacteria, Bacteroides, Flavobacteria	ZP_01106668.1
Psr/PhsA MooTh	Polysulfide reductase, Mosu	Moorella thermoacetica	Bacteria, Firmicutes, Clostridia	YP_429324.1
Psr/PhsA TheCa	Polysulfide reductase, Mosu	Thermosinus carboxydivorans Nor	Bacteria, Firmicutes, Clostridia	ZP_01667237.1
Psr/phsA CarHy	Polysulfide reductase, Mosu	Carboxydothermus hydrogenoformans Z-2901	Bacteria, Firmicutes, Clostridia	YP_361367.1
Psr/PhsA AciCr	Polysulfide reductase, Mosu	Acidiphilum cryptum	Bacteria, Proteobacteria, a	YP_001233491.1
Psr/phsA AlkEh	Polysulfide reductase, Mosu	Alkalilimicola ehrlichei MLHE-1	Bacteria, Proteobacteria, g	YP_741477.1
Psr/PhsA HalHa	Polysulfide reductase, Mosu	Halorhodospira halophila	Bacteria, Proteobacteria, g	YP_001002743.1
Psr/PhsA SheAn	Polysulfide reductase, Mosu	Shewanella sp. ANA-3	Bacteria, Proteobacteria, g	YP_871247.1
Psr/PhsA SalEn	Polysulfide reductase, Mosu	Salmonella enterica subsp. Enterica serovar Choleraesvis str. SC-B67	Bacteria, Proteobacteria, g	YP_217061.1
PsrA WolSu	Polysulfide reductase, Mosu	Wolinella succinogenes DSM 1740	Bacteria, Proteobacteria, e	NP_906381.1
Psr/PhsA CamCu	Polysulfide reductase, Mosu	Campylobacter curvus 525.92	Bacteria, Proteobacteria, e	ZP_01375656.1
Psr/PhsA CamCo	Thiosulfate reductase, Mosu	Campylobacter concisus 13826	Bacteria, Proteobacteria,e	EAT99379.1
Psr/PhsA DesDe	Polysulfide reductase, Mosu	Desulfovibrio desulfuricans G20	Bacteria, Proteobacteria, d	YP_387178.1
Psr/PhsA MLMS	Polysulfide reductase, Mosu	MLMS-1	Bacteria, Proteobacteria, d	ZP_01288441.1
Psr/PhsA GeoLo	Polysulfide reductase, Mosu	Geobacter lovleyi SZ	Bacteria, Proteobacteria, d	ZP_01593406.1
PhsA SalTy	Thiosulfate reductase, Mosu	Salmonella typhimurium	Bacteria, Proteobacteria, g	NP_461008.1
PhsA WolSu	Thiosulfate reductase, Mosu	Wolinella succinogenes DSM 1740	Bacteria, Proteobacteria, e	NP_906934.1
ArrA SheAn	Arsenate reductase, Mosu	Shewanella sp. ANA-3	Bacteria, Proteobacteria, g	AAQ01672.1
ArrA SheW3	Arsenate reductase, Mosu	Shewanella sp. W3-18-1	Bacteria, Proteobacteria, g	YP_964317.1
ArrA AlkEh	Arsenate reductase, Mosu	Alkalilimicola ehrlichei MLHE-1	Bacteria, Proteobacteria, g	YP_743256.1
ArrA MLMS	Arsenate reductase, Mosu	MLMS-1	Bacteria, Proteobacteria, d	ZP_01288668.1
ArrA GeoLo	Arsenate reductase, Mosu	Geobacter lovleyi SZ	Bacteria, Proteobacteria, d	ZP_01593421.1
ArrA WolSu	Arsenate reductase, Mosu	Wolinella succinogenes DSM 1740	Bacteria, Proteobacteria, e	NP_906980.1
ArrA SulBa	Arsenate reductase, Mosu	Sulfurospirillum barnesii	Bacteria, Proteobacteria, e	AAU11840.1
ArrA BacAr	Arsenate reductase, Mosu	Bacillus arseniciselenatis	Bacteria, Firmicutes, Bacillales	AAU11841.2
ArrA BacSe	Arsenate reductase, Mosu	Bacillus selenatireducens	Bacteria, Firmicutes, Bacillales	AAQ19491.1
ArrA Desha	Arsenate reductase, Mosu	Desulfitobacterium hafniense Y51	Bacteria, Firmicutes, Clostridia	YP_520364.1
ArrA DesDC	Arsenate reductase, Mosu	Desulfitobacterium hafniense DCB-2	Bacteria, Firmicutes, Clostridia	ZP_01372404.1
ArrA DesY5	Arsenate reductase, Mosu	Desulfosporosinus sp. Y5	Bacteria, Firmicutes, Clostridia	ABB02056
ArrA CloSp	Arsenate reductase, Mosu	Alkaliphilus oremlandii OhILAS	Bacteria, Firmicutes, Clostridia	ZP_01360543.1
ArrA AlkMe	Arsenate reductase, Mosu	Alkaliphilus metallidigenes QYMF	Bacteria, Firmicutes, Clostridia	ZP_00800578.1
ArrA ChrAr	Arsenate reductase, Mosu	Chrysiogenes arsenatis	Bacteria, Chrysiogenetes, Chrysiogenates	AAU11839.1
UnkA SulSp	Unknown function, Mosu	Sulfurovum sp. NBC37-1	Bacteria, Proteobacteria, e	YP_001357827.1
UnkA NitSp	Unknown function, Mosu	Nitratiruptor sp. SB155-2	Bacteria, Proteobacteria, e	YP_001356044.1
UnkA ThiDe	Unknown function, Mosu	Thiomicrospira denitrificans ATCC 33889	Bacteria, Proteobacteria, e	YP_393015.1
UnkA AzoEb	Unknown function, Mosu	Azoarcus sp. EbN1	Bacteria, Proteobacteria, b	YP_160703.1
UnkA DecAr	Unknown function, Mosu	Dechloromonas aromatica RCB	Bacteria, Proteobacteria, b	YP_285805.1
UnkA SulAz	Unknown function, Mosu	Sulfurihydrogenibium azorense	Bacteria, Aquificae, Aquificales,	GAZORF1456
UnkA PyrIs	Unknown function, Mosu	Pyrobaculum islandicum DSM 4184	Archaea, Crenarchaeota, Thermoprotei	YP_931478.1
UnkA RubXy	Unknown function, Mosu	Rubrobacter xylanophilus DSM 9941	Bacteria, Actinobacteria, Actinobacteridae	YP_644386.1
UnkA RhoRh	Unknown function, Mosu	Rhodococcus sp. RHAI	Bacteria, Actinobacteria, Actinobacteridae	YP_709030.1
UnkA NocSp	Unknown function, Mosu	Nocardioides sp. JS614	Bacteria, Actinobacteria, Actinobacteridae	YP_924123.1
UnkA ChlAg	Unknown function, Mosu	Chloroflexus aggregans	Bacteria, Chloroflex, Chloroflexales	ZP_01515900.1
UnkA ChlAu	Unknown function, Mosu	Chloroflexus aurantiacus J10fl	Bacteria, Chloroflex, Chloroflexales	ZP_00768232.1
UnkA RosFl	Unknown function, Mosu	Roseiflexus sp. RS-1	Bacteria, Chloroflex, Chloroflexales	ZP_01359758.1
UnkA RosCa	Unknown function, Mosu	Roseiflexus castenholzii DSM 13941	Bacteria, Chloroflex, Chloroflexales	ZP_0153239.1
UnkA ProAe	Unknown function, Mosu	Prosthecochloris aestuarii DSM 271	Bacteria, Chlorobi, Chlorobia	ZP_00592712.1
UnkA PelLu	Unknown function, Mosu	Pelodictyon luteolum DSM 273	Bacteria, Chlorobi, Chlorobia	YP_373962.1
UnkA ChlLi	Unknown function, Mosu	Chlorobium limicola DSM 245	Bacteria, Chlorobi, Chlorobia	ZP_00512165.1
UnkA ChlPh	Unknown function, Mosu	Chlorobium phaeobacteroides DSM 266	Bacteria, Chlorobi, Chlorobia	YP_910614.1
UnkA ChlCh	Unknown function, Mosu	Chlorobium chlorochromatii CaD3	Bacteria, Chlorobi, Chlorobia	YP_380255.1
TtrA DelAc	Tetrathionate reductase	Delftia acidovorans SPH-1	Bacteria, Proteobacteria, b	YP_001565262.1
TtrA ComTe	Tetrathionate reductase	Comonas testoteroni KF-1	Bacteria, Proteobacteria, b	ZP_01518624.1
TtrA WolSu	Tetrathionate reductase	Wolinella succinogenes DSM 1740	Bacteria, Proteobacteria, e	NP_907142.1
TtrA TheCa	Tetrathionate reductase	Thermosinus carboxydivorans Nor1	Bacteria, Firmicutes, Clostridia	ZP_01665691.1
TtrA HydY0	Tetrathionate reductase	Hydrogenobaculum sp. Y04AAS1	Bacteria, Aquificae, Aquificales,	ZP_02060755.1
TtrA ChlAg	Tetrathionate reductase	Chloroflexus aggregans	Bacteria, Chloroflex, Chloroflexales	ZP_01515602.1
TtrA DehBA	Tetrathionate reductase	Dehalococcoides sp. BAV1	Bacteria, Chloroflex, Dehalococcoidetes	YP_001213733.1
TtrA ArcFu	Tetrathionate reductase	Archaeoglobus fulgidus DSM 4304	Archaea, Eyryaechaeota, Archaeoglobi	NP_068998.1
TtrA PyrAr	Tetrathionate reductase	Pyrobaculum arsenaticum DSM 13514	Archaea, Crenarchaeota, Thermoprotei	YP_001152643.1
TtrA AerPe	Tetrathionate reductase	Aeropyrum pernix K1	Archaea, Crenarchaeota, Thermoprotei	NP_148724.1
TtrA PyrAe	Tetrathionate reductase	Pyrobaculum aerophilum	Archaea, Crenarchaeota, Thermoprotei	NP_559177.1
