# Supplementary material for: Enzyme phylogenies as markers for the oxidation state of the environment: The case of respiratory arsenate reductase and related enzymes
Source: BMC Evol Biol. 2008 Jul 16;8:206. doi: 10.1186/1471-2148-8-206 (PMC2500031; doi:10.1186/1471-2148-8-206)
Supplement: Additional file 2 — Mo_align. Multiple alignment of the Molybdopterin-containing catalytic subunits considered in this work. [file 1471-2148-8-206-S2.aln]

CLUSTAL X (1.8) multiple sequence alignment


ArrA_SheAn          ---------------------------------MKKENQVNLGRRQLLKSTA----AGTV
ArrA_SheW3          ---------------------------------MKKENQVNLGRRQLLKSTA----AGTV
ArrA_DesHa          ------------------------------------MDSMNITRRRFLQASA----ATGL
ArrA_WolSu          ---------------------------------------MEINRRDFLKATA----LTAG
ArrA_ChrAr          ---------------------------------------MRIKRREFLKASA----AVGA
ArrA_GeoLo          ---------------------------------------MEIKRRDFLKITA----AAGA
ArrA_CloSp          ------MIMYYLNLILKCKAKFSHLKSGFKIVLSKEASFVKLSRRSFIQVS-----AVAS
ArrA_AlkMe          ---------------------------------------MKLTRRTFLGSSI----ALTI
ArrA_MLMS           --------------------------------------MIKTTRRNVLKASA----VAAG
ArrA_AlkEh          ----------------------------------MNVLQNKLNRRRFLQASG----AAGA
ArrA_DesDC          ------------------------------------------------------------
ArrA_DesY5          ------------------------------------------------------------
ArrA_SulBa          ------------------------------------------------------------
ArrA_BacAr          ------------------------------------------------------------
ArrA_BacSe          ------------------------------------------------------------
Psr/PhsA_ArcFu      ----------------------------------------MVTRRDFLKAT------ALT
Psr/PhsA_PyrAe      --------------------------------------MTNLSRREFGKLV----VTTAL
Psr/PhsA_DesDe      --------------------------------------QPRLTRRGFFKAAGL--AAAAG
Psr/PhsA_MLMS       ---------------------------------------MKLSRRKFLAGS----LAGIG
Phs_WolSu           -------------------------------------MEIEISRRRFLQGSVALTIVGAS
Psr/PhsA_SheAn      --------------------------------------MIELNRRTFLKGAGA--SGATC
Psr/PhsA_SalEn      ---------------------------------------MSISRRSFLQGVGI--GCSAC
PhsA_SalTy          ---------------------------------------MSISRRSFLQGVGI--GCSAC
PsrA_WolSu          -----------------------------------------MTRRDFLKSAG----AAGA
Psr/PhsA_CamCu      ---------------------------------------MDKSRRDFLKIG----AGASA
Psr/PhsA_GeoLo      --------------------------------------MPIMSRRSFLKTS-----GICT
Psr/PhsA_CarHy      ---------------------------------------MKLTRRSFLKAS-----AATG
Psr/PhsA_HalHa      ---------------------------------MRKWRAFDPRRRALLQGSLA--AGAAT
Psr/PhsA_MooTh      ------------------------------------MLEQKITRRTFLKGS-----LAAG
Psr/PhsA_AlkEh      ---------------------------------MSGKQAFNPGRRAFLSGSAA--GVGLS
Psr/PhsA_TheCa      --------------------------------------MKKFSRRTFLKLS-----GAAT
Psr/PhsA_AciCr      -----------------------------------------MQRRDFIRMSSA--VASAA
Psr/PhsA_FlaBa      ------------------------MQVTCNLAVNFDSYYMSTSRRKFIKISALGFSGVAA
Psr/PhsA_TheTh      -----------------------------------------MQRREFLKLS----ALGVG
Psr/PhsA_ProAe      -----------------------------------MSHGQDMNRRDFIKISS--LFLAGS
Psr/PhsA_CamCo      ---------------------------------------MSLNRREFLKFS----AGVSA
TtrA_DelAc          ---------------MTDKKKLPQAPED-------SLDAEAARRRLLLRG-----GLTAG
TtrA_ComTe          MPFPHTKGKT-----MNDKKLSPEQSQDTEADRTVAGRTDAGRRRMLLRG-----GAVAG
TtrA_HydY0          ---------------------------------------MNTTRRKFLL------GVSAA
TtrA_WolSu          ---------------------------------------MEEGRRRFLL------GSGVV
TtrA_TheCa          ---------------------------------------MDTSRRNFLK------ATAGI
TtrA_ChlAg          --------------------MKRQHDTP-------TPTGSGISRRDFLK------VSALL
TtrA_DehBA          --------------------MNKEKPEK-------NPSG-GITRANFIK------VSALL
TtrA_PyrAr          ----------------------------------------MTSRRTYLKA-----IAAAA
TtrA_PyrAe          ----------------------------------------MTSRRAYLKA----------
TtrA_AerPe          ----------------------------------------MVSRRDFVKG----------
TtrA_ArcFu          ---------------------------------------MQLSRRDFIKG----------
UnkA_ThiDe          -----------------------------M---------YLESRRTFLKG-AAFTVAGAT
UnkA_Nitsp          -----------------------------MS--------FIESRRNFLKGTAAAAVAGIA
UnkA_Sulsp          -----------------------------MTKSMKNDNNFIESRRSFLKG-TAYSVAGAT
UnkA_AzoEb          -----------------------------MDF-------PKITRRTFLQVSAGTTAAAAA
UnkA_DecAr          -----------------------------MEM-------PKVTRRTFLKVSAGSGAAAAA
UnkA_PyrIs          -----------------------------MTE-------AVLSRRDFLKASAAAMAVGIA
UnkA_RhoRH          -----------------------------M------------TAET--------------
UnkA_NocSp          -----------------------------M------------T--T--------------
UnkA_ChlAg          -----------------------------MA---------TSLLNRLLGTLGQQT-----
UnkA_ChlAu          -----------------------------MA---------TSLLHRLLGTLGQRS-----
UnkA_RosFl          -----------------------------MA---------DSLVKNILRTLAQRQRAEAQ
UnkA_RosCa          -----------------------------MT---------GSLVKNILRALAQPTHASIW
UnkA_ChlLi          -----------------------------MS---------YTHKPTVIES----------
UnkA_ChlPh          -----------------------------MS---------YTHKPTVIES----------
UnkA_PelLu          -----------------------------MS---------YKHKPTVIET----------
UnkA_ChlCh          -----------------------------MS---------YTHKPTVIEA----------
UnkA_ProAe          -----------------------------MT---------FNHKPTIIEK----------
UnkA_RubXy          -----------------------------MVLR-------GEPDRSLIER----------
DMSOA_HaeIn         -------------------------MSN----------FNQISRRDFVKASSAG-AALAV
DMSOA_ActSu         --------------------------------MNHLDLNSNTTRRRFIKTTGLT-AFAAS
DMSOA_EscCo         ---------------------MKTKIPD-------AVLAAEVSRRGLVKTTAIGGLAMAS
NarG_EscCo          -----------------------------------MSKFLDRFRY-FKQKGETFADGHGQ
NarG_PseSt          -----------------------------------MSHLLDQLRF-FNRKQGEFADGHGE
NarG_StaCa          ---------------------------------------MAKFGMNFFKPTEKFNGNWSV
NarG_MycTu          -------------------------MTVTPHVGGPLEELLERSGR-FFTPGEFSADLRTV
NapA_PseSt          ---------------------------------------MSLTRRQFAKANAAA-IAATV
NapA_RalEu          ---------------------------------------MKISRRDFIKQTAIT-ATASV
NapA_ActAc          ---------------------------------------MNLSRRDFMKANAAM-AAATA
NapA_DesVi          ---------------------------------------MSTSRRDFLKYFAMSAAVAAA
FdhH_EscCo          ----------------------------------------------M-------------
FdhN_EscCo          ---------------------------------------MDVSRRQFFKICAGGMAGTTV
FdhA_WolSu          ----------------------MSEALS----------GRGNDRRKFLKMSALAGVAGVS
ArolikeA_RosLi      -----------------------------------------MSTPYYVPEQS--------
ArolikeA_MorSp      -----------------------------------------MTTNFYIPEDH--------
ArolikeA_MarSp      -----------------------------------------MTTNFYIPEDH--------
ArolikeA_VibSp      -------------------------MTQLSFNDKLALNDQSALNSQYLQPTS--------
AroA_AerPe          ------------------------------------------------------------
AroA_PyrCa          ------------------------------------------------------------
AroA_SulTo          ------------------------------------------------------------
AroA_ChlLi          ------------------------------------------------------------
AroA_ChlPh          ------------------------------------------------------------
AroA_TheTh          ------------------------------------------------------------
AroA_ChlAu          ------------------------------------------------------------
AroA_NT-26          ------------------------------------------------------------
AroA_AgrTu          ------------------------------------------------------------
AroA_XanAu          ------------------------------------------------------------
AroA_NitHa          ------------------------------------------------------------
AroA_RosVa          ------------------------------------------------------------
AroA_AlcFa          ------------------------------------------------------------
AroA_AchSp          ------------------------------------------------------------
AroA_HerAr          ------------------------------------------------------------
AroA_BurMu          ------------------------------------------------------------
AroA_RhoFe          ------------------------------------------------------------
AroA_ThiSp          ------------------------------------------------------------
NarB_PseSt          ------------------------------------------------------------
NasA_AzoVi          ------------------------------------------------------------
NarB_SynPC          ------------------------------------------------------------
NasA_KleOx          ------------------------------------------------------------
NasA_RhoPa          ------------------------------------------------------------
UnkA_SulAz          --------------------------------------MIKTTRRNFLKGAAASIGAVAL
                                                                                

ArrA_SheAn          LTGIGG----T-LSFTPIV-------------------------EGIAAE-LP-------
ArrA_SheW3          LTGIGG----T-LSFTPIV-------------------------QSIAAE-LP-------
ArrA_DesHa          LVAGSA----G-F---PAL-------------------------QALAQG----------
ArrA_WolSu          AVGIAQ---------IPEI-------------------------EAN-------------
ArrA_ChrAr          VAVAS-----------PTL-------------------------NAFAQTGTG-------
ArrA_GeoLo          VAAVGL----------PKL-------------------------NAFAAG-HD-------
ArrA_CloSp          VTAFLL----SGCKKDPEV-------------------------LETTKPG---------
ArrA_AlkMe          ATAFGL----SGCSKKPET-------------------------LQETEGTG--------
ArrA_MLMS           AAAIGG----T-L---PSL-------------------------KALAVDHLY-------
ArrA_AlkEh          AGVAGL----N---AIPGI-------------------------STLEASP--G------
ArrA_DesDC          ------------------------------------------------------------
ArrA_DesY5          ------------------------------------------------------------
ArrA_SulBa          ------------------------------------------------------------
ArrA_BacAr          --------------------------------------------MIDSLGR---------
ArrA_BacSe          ------------------------------------------------------------
Psr/PhsA_ArcFu      ATAISA----GIKFQPKSY-------------------------AEATAA----------
Psr/PhsA_PyrAe      VSSSVA----ALKPLFEAK--------------------------SAQVT----------
Psr/PhsA_DesDe      AGAPVL----GSLTPAVR---------------------------SAKAA----------
Psr/PhsA_MLMS       ALGTGA----TGLRYVSR--------------------------ATARGR----------
Phs_WolSu           SGALAV----GGSS--GNK-------------------------TESQE-----------
Psr/PhsA_SheAn      ALASLL----PGSL---AA-------------------------LESKQL----------
Psr/PhsA_SalEn      ALGAFP----PGAL---AR-------------------------NPIAGI----------
PhsA_SalTy          ALGAFP----PGAL---AR-------------------------NPIAGI----------
PsrA_WolSu          AGLVWS----QTIPGTLGA-------------------------LEKQEI----------
Psr/PhsA_CamCu      LATCLT----PGSL---GA-------------------------VGAGAL----------
Psr/PhsA_GeoLo      AGAIAA----TYLPDQFLL-------------------------WAGEKG----------
Psr/PhsA_CarHy      ALAALS----GGVMSFERW-------------------------AAKAAE----------
Psr/PhsA_HalHa      AVGVPE----SAQAHPRVP-------------------------RSAEPA----------
Psr/PhsA_MooTh      ALATFG----GKLIPIEPA-------------------------KAAAAG----------
Psr/PhsA_AlkEh      VAGVPT----RALSRIEVP-------------------------HQVE-S----------
Psr/PhsA_TheCa      AALAAA----PTLPRMASL-------------------------AANIQL----------
Psr/PhsA_AciCr      LLGPTL----AGCSR-PAE-------------------------WQRMMT----------
Psr/PhsA_FlaBa      ASSLGS----MGINTYLDD-------------------------LITDNS----------
Psr/PhsA_TheTh      AMALRG----SGP--AKA--------------------------LKAPWY----------
Psr/PhsA_ProAe      AAMSTQ----IGQTVTGSG-------------------------NALAAD----------
Psr/PhsA_CamCo      VASSLS----G------GA-------------------------LQGAAN----------
TtrA_DelAc          GLAAFAAGYGETLARGAKGLVAGTSGTPTASATRGNSLTPEFRIDPATGALAT-------
TtrA_ComTe          GLAAFAAGYGETVAKGAKGLITGSSGKSTQSATRGNSLMPEFRIDPISGKLTT-------
TtrA_HydY0          GLGTMALGYLKTFKYLFTFG---RRGPKPRFPIYGNVHLPELLKAKTPTNENGN------
TtrA_WolSu          AGSAAVVGYKETLGAVALLK------------DKGERAKDSIYGEAAEPEVRF-------
TtrA_TheCa          AAVGAISGYKDMLSLAATFR------------DQGERAADPVYGNALQPEYTVS------
TtrA_ChlAg          GGSAALAGCGPLASLSRG--------------------------EPIDLPLVD-------
TtrA_DehBA          GGTALLSGCDLGTKPRRILG-------------------------SSDYPLSK-------
TtrA_PyrAr          ALGVALWGYWPVVDKIIK---------------------PKR--NPYGPDPQY-------
TtrA_PyrAe          -----------------------------------------------------IAAAATL
TtrA_AerPe          -----------------------------------------------------SIAIASL
TtrA_ArcFu          -----------------------------------------------------LVAVGSA
UnkA_ThiDe          IAKGVFTTDVLAES----VSNSK-------------------------------F-TNTP
UnkA_Nitsp          VSKGVFETIAEAN---TQETT--------------------------------KF-TNTP
UnkA_Sulsp          LAAGVFETIVDTP---ATAED-------K------------------------SF-TATP
UnkA_AzoEb          APR-----LLHAMENELGGKDFN-------------------------------------
UnkA_DecAr          APR-----LLSAMENDLGGKDFG-------------------------------------
UnkA_PyrIs          AGAFVKAQLYSEVEQDQNWWSGATGKFKGYPTLYRVPPTGGVKEVGG------SFEVSTP
UnkA_RhoRH          ---NR---TPAS-----------P----------AMP-------G-----------ERTH
UnkA_NocSp          ---NG---APVN-----------PPV--------NLP-------G-----------ARRH
UnkA_ChlAg          ---AKR-VEPLA-----------PPVERYV--TNAAPTT-----T-----------PVSS
UnkA_ChlAu          ---SSR-VEPLT-----------PPVQAYV--TSTTPTA-----T-----------LTSS
UnkA_RosFl          QEVVAR--QPATQ---------PGAVER----SVPQP-A-----PAH-------AVQGAT
UnkA_RosCa          QDTVAQP-QAPVQ---------ASIVDQ----PSSQAV------QVHG------AERTAT
UnkA_ChlLi          --LAEK--LHLI-----------PDLHAE----SGGAK------AL--------RAAEEG
UnkA_ChlPh          --IAEK--LHLI-----------PDLHKE--NVRDG--------AR--------RAAEEG
UnkA_PelLu          --LAEK--VGII-----------ADLHSD---TATG--------AV--------PMPIEG
UnkA_ChlCh          --IAEK--LHLI-----------PNLHEG-----DGAAP-----LP--------RIAAEG
UnkA_ProAe          --AAEA--LHVI-----------PDLHAN----STGP--------A--------AEPCQG
UnkA_RubXy          --VATR--LGII-----------PDVDQP---EAGG--------V---------EHLGSG
DMSOA_HaeIn         SNLTLPFNVMAKET--QRL-----------------------------------------
DMSOA_ActSu         AGISIPFATKAGNQ--SIT-----------------------------------------
DMSOA_EscCo         SALTLPFSRIAHAV--DSA-----------------------------------------
NarG_EscCo          LLNTNRDWEDGYR-----------------------------------------------
NarG_PseSt          TRIESRDWENVYR-----------------------------------------------
NarG_StaCa          LTDKSREWEKMYR-----------------------------------------------
NarG_MycTu          TRRGGREGDVFYR-----------------------------------------------
NapA_PseSt          AGMPIASTASN-------L-----------------------------------------
NapA_RalEu          AGVTLPAGAAN-------F-----------------------------------------
NapA_ActAc          AGLSIPVKN---------------------------------------------------
NapA_DesVi          SGAGFGSLALAADN--R-------------------------------------------
FdhH_EscCo          ------------------------------------------------------------
FdhN_EscCo          AALGFAPKQALAQA--RNY-----------------------------------------
FdhA_WolSu          QAVGSDQSKVLRPATKQEL-----------------------------------------
ArolikeA_RosLi      ------------------------------------------------------------
ArolikeA_MorSp      ------------------------------------------------------------
ArolikeA_MarSp      ------------------------------------------------------------
ArolikeA_VibSp      ------------------------------------------------------------
AroA_AerPe          ------------------------------------------------MMVYPR-MGR--
AroA_PyrCa          -------------------------------------------------MSFRF-TGR--
AroA_SulTo          -----------------------------------------MSSSSSSVQYTAVPNNK--
AroA_ChlLi          ------------------------------------------------MALFKR-KDE--
AroA_ChlPh          ------------------------------------------------MSLFDR-KDT--
AroA_TheTh          ------------------------------------------------MALIPR-RDR--
AroA_ChlAu          ------------------------------------------------MPVYRP-ADR--
AroA_NT-26          -------------------------------------------------MAFKRHIDR--
AroA_AgrTu          -------------------------------------------------MAFKRHIDR--
AroA_XanAu          -------------------------------------------------MAYKRQIGQ--
AroA_NitHa          -------------------------------------------------MAYKRQIDR--
AroA_RosVa          -------------------------------------------------MAYKRQIDR--
AroA_AlcFa          ----------------------------------------------------GCPNDR--
AroA_AchSp          ---------------------------------------------------MSAPKDR--
AroA_HerAr          ---------------------------------------------------MSKNRDR--
AroA_BurMu          ---------------------------------------------------MATNKDR--
AroA_RhoFe          --------------------------------------------------MSTNINDR--
AroA_ThiSp          ---------------------------------------------------MSQFKDR--
NarB_PseSt          ------------------------------------------------------------
NasA_AzoVi          ------------------------------------------------------------
NarB_SynPC          ------------------------------------------------------------
NasA_KleOx          ------------------------------------------------------------
NasA_RhoPa          ------------------------------------------------------------
UnkA_SulAz          TKGVFEKVEADNKVANNQELTFEPKHLDYYPPFEKWNDWKEPAGDYWKIHG---------
                                                                                

ArrA_SheAn          -------------------------------------------APLRRTGVGEWLAT---
ArrA_SheW3          -------------------------------------------VPPRRTGTGEWVAT---
ArrA_DesHa          -------------------------------------------EGTAS-SEGKWVST---
ArrA_WolSu          -------------------------------------------TQVSG-EVGKWVAS---
ArrA_ChrAr          -------------------------------------------ASAMGEAEGKWIPS---
ArrA_GeoLo          -------------------------------------------AKAGNAPKGEWLPS---
ArrA_CloSp          --------------------------------------------EVQPLVEGEWKPS---
ArrA_AlkMe          -------------------------------------------VEVQKLAEGQWKAS---
ArrA_MLMS           -------------------------------------------PDSYE-DGGRWVGT---
ArrA_AlkEh          -------------------------------------------TRARATSDTVVTKS---
ArrA_DesDC          ------------------------------------------------------------
ArrA_DesY5          ------------------------------------------------------------
ArrA_SulBa          ------------------------------------------------------------
ArrA_BacAr          -------------------------------------------IEFSGREFALWMAT---
ArrA_BacSe          -------------------------------------------------EQGEWIAS---
Psr/PhsA_ArcFu      ------------------------------------------------SGEVKFVPN---
Psr/PhsA_PyrAe      ------------------------------------------------QTGVEAVPI---
Psr/PhsA_DesDe      ------------------------------------------------DPGFTSHYS---
Psr/PhsA_MLMS       ------------------------------------------------AGETRYVNS---
Phs_WolSu           ------------------------------------------------KGERS-VAT---
Psr/PhsA_SheAn      ------------------------------------------------KGMGKDIAS---
Psr/PhsA_SalEn      ------------------------------------------------SGKTTLTPS---
PhsA_SalTy          ------------------------------------------------NGKTTLTPS---
PsrA_WolSu          ------------------------------------------------KGSAKFVPS---
Psr/PhsA_CamCu      ------------------------------------------------KGSENFTPS---
Psr/PhsA_GeoLo      ------------------------------------------------LAKTEKITT---
Psr/PhsA_CarHy      ------------------------------------------------TGEVKLIPS---
Psr/PhsA_HalHa      ------------------------------------------------RAMEDHVFS---
Psr/PhsA_MooTh      ------------------------------------------------QAETRVVPT---
Psr/PhsA_AlkEh      ------------------------------------------------LKATTETYG---
Psr/PhsA_TheCa      ------------------------------------------------EGSAEFKAS---
Psr/PhsA_AciCr      ------------------------------------------------EAPATETPT---
Psr/PhsA_FlaBa      ------------------------------------------------LAPLKQIPT---
Psr/PhsA_TheTh      ------------------------------------------------AQEVKSVYQ---
Psr/PhsA_ProAe      ------------------------------------------------GQE-RVVHS---
Psr/PhsA_CamCo      ------------------------------------------------GGE-KHVHS---
TtrA_DelAc          ------------------------------------------------QPGQVVSPS---
TtrA_ComTe          ------------------------------------------------QPGQVVSPS---
TtrA_HydY0          ---------------------------------------------YIVNKDYYYANT---
TtrA_WolSu          -----------------------------------------ESGRTLINPKYSIRPS---
TtrA_TheCa          -----------------------------------------EDGKVNLDPGFKLVNT---
TtrA_ChlAg          --------------------------------------------------AANSIQT---
TtrA_DehBA          --------------------------------------------------AEDIIYS---
TtrA_PyrAr          ------------------------------------------------GKNVRYVHT---
TtrA_PyrAe          GIALWGYWPVVDKIIK-PKRTPYGPDPQF-------------------GTNVRYVFS---
TtrA_AerPe          LVAGAGLQPVLSQLVR-PKFERIAPDLQM-------------------GANVRYVYS---
TtrA_ArcFu          SVFLAGYSETVDRLVK-PRYTEVKPDSVG-----------------------RIVHS---
UnkA_ThiDe          DTLS--FYPPMSEWNDF---KELDGDDWKRGGIDRHGVRSESNPEGIEVNDYMIVPT---
UnkA_Nitsp          KELN--FYPPLEEWDDF---KELDGDDWKRGGINRKGVQSEDNPDGIYVNDYVIVPT---
UnkA_Sulsp          ETLS--FYPPFEQWDSF---KELDGNDWKRGGAGRNGIRGEDNPDGIKVNEFMLVPT---
UnkA_AzoEb          -------------------------------------------PAN--AAERKAIPV---
UnkA_DecAr          -------------------------------------------PVS--GAERKAIPV---
UnkA_PyrIs          DGLKTISLKWWENWIDW---REYDAKAW---------------PKPRE-RRYFIATGG--
UnkA_RhoRH          ERLR--NFPPVENWDHH---VEYDAKAH---------------PRKVP-HEYMLVPT---
UnkA_NocSp          EGLR--NFPPVEDWDHH---VEYDAKAH---------------PRKVP-HTYSLIPT---
UnkA_ChlAg          -ELR--DYPPVERWNDW---TEYDPKHW---------------PRKVP-RRYTLVPT---
UnkA_ChlAu          QELR--DYPPVERWQDW---TEYDPKAW---------------PQKVA-RRYTLVPT---
UnkA_RosFl          AELS--GYPPVERWQHW---TEYDPKAW---------------PQKIS-RSYTLVPT---
UnkA_RosCa          AELN--GYPPVERWQHW---TEYDPKAW---------------PQKVE-RSYTLVPT---
UnkA_ChlLi          SEV---SSPPPEQWDNW---VEYDAKSW---------------PERKT-KEYMLVPT---
UnkA_ChlPh          SEI---SCPPPSQWDNW---VEYDSKSW---------------PERKA-TEYMLVPT---
UnkA_PelLu          PPV---ACPPPEKWDNW---VEYDSKSW---------------PERKS-NEYMLIPT---
UnkA_ChlCh          SEV---SCPPPDQWDNW---VEYDAKSW---------------PERKS-NEYMLIPT---
UnkA_ProAe          EDC---SCPPPESWDSW---VEYDSTSW---------------PERKS-REYMLVPT---
UnkA_RubXy          SALA--NFPPPEKWDEW---TEYEARGW---------------TRREK-RTYQIVPT---
DMSOA_HaeIn         ---------------------------------------------NEN-NQERIVWSA--
DMSOA_ActSu         ---------------------------------------------STAGADEKVVWSA--
DMSOA_EscCo         ---------------------------------------------IPTKSDEKVIWSA--
NarG_EscCo          ----------------------------------------------QRWQHDKIVRST--
NarG_PseSt          ----------------------------------------------SRWQYDKIVRST--
NarG_StaCa          ----------------------------------------------ERWSHDKVVRTT--
NarG_MycTu          ----------------------------------------------DRWSHDKVVRST--
NapA_PseSt          ---------------------------------------------VTEADATNLKW-DKA
NapA_RalEu          ---------------------------------------------VTDSEVTKLKW-SKA
NapA_ActAc          ----------------------------------------------VEAAESEIKW-DKA
NapA_DesVi          ----------------------------------------------------PEKW-VKG
FdhH_EscCo          ----------------------------------------------------KKVVT---
FdhN_EscCo          ---------------------------------------------KLL--RAKEIRN---
FdhA_WolSu          ---------------------------------------------IEKYPVSKKVKT---
ArolikeA_RosLi      ---------------------------------------------VPLPPPDADVIST--
ArolikeA_MorSp      ---------------------------------------------APLPPTYAEVITT--
ArolikeA_MarSp      ---------------------------------------------APLPPKQAEVITT--
ArolikeA_VibSp      ---------------------------------------------TLLPPASAEVITT--
AroA_AerPe          ---------------------------------------------VPLPPKGAQHYTT--
AroA_PyrCa          ---------------------------------------------VPLPPPDAERYTT--
AroA_SulTo          ---------------------------------------------VPLPPVTAERYSV--
AroA_ChlLi          ---------------------------------------------LPIPPGDAEKYTT--
AroA_ChlPh          ---------------------------------------------LPIPPKDAEKYTT--
AroA_TheTh          ---------------------------------------------LPIPPKNAKVYNQ--
AroA_ChlAu          ---------------------------------------------MVLPPVDAEKYQT--
AroA_NT-26          ---------------------------------------------LPIIPADAKKHNV--
AroA_AgrTu          ---------------------------------------------LPIIPADAKKHNV--
AroA_XanAu          ---------------------------------------------LPIIPANATVHNV--
AroA_NitHa          ---------------------------------------------LPIIPKDAKEFNV--
AroA_RosVa          ---------------------------------------------LPIIPADADEFNV--
AroA_AlcFa          ---------------------------------------------ITLPPANAQRTNM--
AroA_AchSp          ---------------------------------------------ITLPPKDAARTNM--
AroA_HerAr          ---------------------------------------------VALPPVNAQKTNM--
AroA_BurMu          ---------------------------------------------VALPPVQAQRTNL--
AroA_RhoFe          ---------------------------------------------IALPPKDAQTTNM--
AroA_ThiSp          ---------------------------------------------VALPPADAQKTNL--
NarB_PseSt          -----------------------------------------------------MRMTTAS
NasA_AzoVi          ----------------------------------------------------MAHQTTAS
NarB_SynPC          ---------------------------------------MFDLSKFLPVITPLMIDTAKT
NasA_KleOx          ------------------------------------------------------MTETRT
NasA_RhoPa          -----------------------------------------------MNAPTQHPPAVRT
UnkA_SulAz          G----------------------------------------ALRDGVKLINYMIVPT---
                                                                                

ArrA_SheAn          TCQGCTSWCA------------KQIYVM--------------------------------
ArrA_SheW3          TCQGCTSWCA------------KQVYVM--------------------------------
ArrA_DesHa          LCQGCTSWCA------------MQAYVV--------------------------------
ArrA_WolSu          TCQGCTSWCS------------IQGYVV--------------------------------
ArrA_ChrAr          TCQGCTTWCP------------VEFLFR--------------------------------
ArrA_GeoLo          TCQGCTAWCP------------VEFYVQ--------------------------------
ArrA_CloSp          GCLGCTSWCA------------KQVYIV--------------------------------
ArrA_AlkMe          GCLGCTSWCA------------KQVYMV--------------------------------
ArrA_MLMS           VCQGCTSWCS------------AQIYVL--------------------------------
ArrA_AlkEh          VCQQCSTRCG------------LDVYTT--------------------------------
ArrA_DesDC          ------------------------------------------------------------
ArrA_DesY5          ------------------------------------------------------------
ArrA_SulBa          -----TSWCP------------IQGLVV--------------------------------
ArrA_BacAr          MCQGCTAWCA------------VQVYII--------------------------------
ArrA_BacSe          VCQGCTAWCA------------VQVYRI--------------------------------
Psr/PhsA_ArcFu      ICAMCPAACS------------IQVEVR--------------------------------
Psr/PhsA_PyrAe      TCAACGAACG------------LFF-VR--------------------------------
Psr/PhsA_DesDe      ACDMCFNKCG------------VIARVQ--------------------------------
Psr/PhsA_MLMS       SCAICTSKCV------------FRGQVV--------------------------------
Phs_WolSu           LCEMCVNKCA------------AIARVK--------------------------------
Psr/PhsA_SheAn      ICEMCSTRCP------------ISARVI--------------------------------
Psr/PhsA_SalEn      LCEMCSFRCP------------IQAQVV--------------------------------
PhsA_SalTy          LCEMCSFRCP------------IQAQVV--------------------------------
PsrA_WolSu          ICEMCTSSCT------------IEARVE--------------------------------
Psr/PhsA_CamCu      FCEMCSSRCP------------IEGRVV--------------------------------
Psr/PhsA_GeoLo      YCEMCFWKCG------------AIATVV--------------------------------
Psr/PhsA_CarHy      ICEMCGTKCG------------IIVKVK--------------------------------
Psr/PhsA_HalHa      WCNLCPWRCG------------VIVRRDD-------------------------------
Psr/PhsA_MooTh      LCEMCGVKCG------------VLAHVR--------------------------------
Psr/PhsA_AlkEh      FCDMCFWRCG------------IKVRSR--------------------------------
Psr/PhsA_TheCa      YCEMCTSRCP------------IQAKVV--------------------------------
Psr/PhsA_AciCr      VCNICFWACA------------AKVHTR--------------------------------
Psr/PhsA_FlaBa      YCEVCFWKCA------------AWAHTDQ-------------------------------
Psr/PhsA_TheTh      ICEGCFWRCG------------IVAHAV--------------------------------
Psr/PhsA_ProAe      FCEHCFWRCG------------IAAHVR--------------------------------
Psr/PhsA_CamCo      FCEMCSSRCP------------IEAKVV--------------------------------
TtrA_DelAc          SCLGCWTQCG------------VRVRVDTAS-----------------------------
TtrA_ComTe          SCLGCWTQCG------------VRVRVDTAD-----------------------------
TtrA_HydY0          VCIGCTTQCG------------VRIKVDKKT-----------------------------
TtrA_WolSu          VCNGCTTHCG------------IRVKINQES-----------------------------
TtrA_TheCa          MCNGCTTHCG------------VRVKIDKAT-----------------------------
TtrA_ChlAg          VCLQCNTGCG------------LKVKLLDG------------------------------
TtrA_DehBA          TCQQCATQCS------------IKVKLIDG------------------------------
TtrA_PyrAr          TCLGCNVRCG------------IRVRVVKYGD----------------------------
TtrA_PyrAe          SCLGCNVRCG------------IVARVVKYGD----------------------------
TtrA_AerPe          SCLGCNVRCG------------IKARVVKVGD----------------------------
TtrA_ArcFu          ACLGCNVRCG------------IRVNVVQRGG----------------------------
UnkA_ThiDe          ACSNCEASCG------------LTAWIDK-------------------------------
UnkA_Nitsp          VCSNCEAGCG------------LTAWVDK-------------------------------
UnkA_Sulsp          VCSNCEAQCG------------LTAWVEIGEYK---------------------------
UnkA_AzoEb          NCHVCNIQDG------------AIAYVEN-------------------------------
UnkA_DecAr          NCHVCNIQDG------------AIAYVEN-------------------------------
UnkA_PyrIs          VCGGCEVSCH------------FVVWIDK-------------------------------
UnkA_RhoRH          TCFNCESACG------------LLAYVDK-------------------------------
UnkA_NocSp          ICFNCESSCG------------LLAYVDH-------------------------------
UnkA_ChlAg          VCFNCESACG------------LLAYVDV-------------------------------
UnkA_ChlAu          VCFNCESACG------------LLAYVDV-------------------------------
UnkA_RosFl          ICFNCESACG------------LLAYVDT-------------------------------
UnkA_RosCa          ICFNCESACG------------LLAYVDT-------------------------------
UnkA_ChlLi          ACFNCEAGCG------------LLAYVDK-------------------------------
UnkA_ChlPh          ACFNCEAGCG------------LLAYVDK-------------------------------
UnkA_PelLu          ACFNCEAGCG------------LLAYVDK-------------------------------
UnkA_ChlCh          ACFNCEAACG------------LLAYVDK-------------------------------
UnkA_ProAe          SCFNCEAGCG------------LLAYIEK-------------------------------
UnkA_RubXy          ICFNCEAACG------------LLAYVDR-------------------------------
DMSOA_HaeIn         CTVNCGSRCP------------LRMHVK--------------------------------
DMSOA_ActSu         CTVNCGSRCP------------LRMHVK--------------------------------
DMSOA_EscCo         CTVNCGSRCP------------LRMHVV--------------------------------
NarG_EscCo          HGVNCTGSCS------------WKIYVKNG------------------------------
NarG_PseSt          HGVNCTGSCS------------WKIYVKNG------------------------------
NarG_StaCa          HGVNCTGSCS------------WKVFVKNG------------------------------
NarG_MycTu          HGVNCTGSCS------------WKIYVKDG------------------------------
NapA_PseSt          PCRFCGTGCG------------VMVATR--------------------------------
NapA_RalEu          PCRFCGTGCG------------VTVAVK--------------------------------
NapA_ActAc          VCRFCGTGCA------------VLVGTK--------------------------------
NapA_DesVi          VCRYCGTGCG------------VLVGVK--------------------------------
FdhH_EscCo          VCPYCASGCK------------INLVVD--------------------------------
FdhN_EscCo          TCTYCSVGCG------------LLMYSLGDG-----------------------------
FdhA_WolSu          ICTYCSVGCG------------IIAEVVDG------------------------------
ArolikeA_RosLi      ACDYCIVACG------------YKVYRWPVAGGKVGGPAADQ---------NAFGEDFPV
ArolikeA_MorSp      ACDYCIVACG------------YKVYRWPIEKA-SGGQKASE---------NAFGIDFPS
ArolikeA_MarSp      ACDYCVVACG------------YKVYRWPLEMA-NGGGKASE---------NAFNVNFPS
ArolikeA_VibSp      ACDYCIVACG------------YKVYRWPVNSP-SGGAAASE---------NAFGVDFPV
AroA_AerPe          MCQFCNVGCG------------YDVYVWPAGA--EGSPEPGGHGIEYKIVDEAYGRNLVK
AroA_PyrCa          MCQFCNVGCG------------YDVYVWPAGA--SGGPKPGEHGVVYKLKDEVYGRELTL
AroA_SulTo          TCRFCNVGCG------------YDVFVFPVGQ--EGGPSAGQNAIVYNMVDKVFNRNLQN
AroA_ChlLi          VCQYCSAGCG------------YNVYVWPEGK--SGSATS-----------NAFGVDLSK
AroA_ChlPh          VCQYCSAGCG------------YNVYVWPENN--NGSAKS-----------NAFNEDLSK
AroA_TheTh          VCQYCTVGCG------------YKVYVWPVGE--EGGVKPEQ---------NAFGLDLST
AroA_ChlAu          VCHYCIVGCG------------YHVYKWPEGR--SGGLLPDQ---------NALGVDFTK
AroA_NT-26          TCHFCIVGCG------------YHAYTWPINK--QGGTDPQN---------NIFGVDLSE
AroA_AgrTu          TCHFCIVGCG------------YHAYTWPINK--QGGTDPQK---------NVFGVDLSE
AroA_XanAu          VCHYCIVGCG------------YKAYSWDARY--EGGTAPGE---------NAFGVDLSR
AroA_NitHa          TCHYCIVGCG------------YKAYTWPTNK--QGGTAADQ---------NKFGVDLAK
AroA_RosVa          TCHYCIVGCG------------YKAYTWPMNR--QGGTASSQ---------NKFGVDLSE
AroA_AlcFa          TCHFCIVGCG------------YHVYKWPELE--EGGRAPEQ---------NALGLDFRK
AroA_AchSp          TCHFCIVGCG------------YHVYKWPEQS--EGGRAPEE---------NALGQDFRQ
AroA_HerAr          TCHFCIVGCG------------YHVYKWDENK--EGGRAANQ---------NALGLDFTK
AroA_BurMu          TCHFCIVGCG------------YHVFKWPENT--EGGRAPNQ---------NALGLDFRK
AroA_RhoFe          TCHFCIVGCG------------YHVYKWDANT--EGGRPASE---------NALGVDFTQ
AroA_ThiSp          TCHFCIVGCG------------YHAYTWDADR--EGGRAPHQ---------NALGLDFRK
NarB_PseSt          TCCYCGVGCG------------VLIEHD--------------------------------
NasA_AzoVi          TCCYCGVGCG------------VLIEHD--------------------------------
NarB_SynPC          LCPYCGVGCGLEAVPPAQPGRATVRDRE--------------------------------
NasA_KleOx          TCPYCGVGCG------------VIASRA--------------------------------
NasA_RhoPa          TCAYCGVGCG------------VLAKPD--------------------------------
UnkA_SulAz          VCNNCEAACG------------LTAWIDK-------------------------------
                                                                                

ArrA_SheAn          -------------------------DGRALKVRGN----------------PNSGV-HGM
ArrA_SheW3          -------------------------DGRAIKVQGN----------------PHSGV-HGI
ArrA_DesHa          -------------------------NGRVVKVRGN----------------ENSKA-SHG
ArrA_WolSu          -------------------------DGRLVKVRGN----------------PNAKG-NHG
ArrA_ChrAr          -------------------------MAVRSKYAAT----------------QLSKA-NNG
ArrA_GeoLo          -------------------------EGRIVKVRGN----------------QLSKA-NNG
ArrA_CloSp          -------------------------DGRAIKIKAN----------------DESKI-HGG
ArrA_AlkMe          -------------------------DGRAIKIQGH----------------PDSKV-HGA
ArrA_MLMS           -------------------------NGRGIRVRGN----------------VNAKT-SVG
ArrA_AlkEh          -------------------------NGRVHAIYGN----------------PDAPL-SNG
ArrA_DesDC          -------------------------------VRGN----------------PNSKA-SHG
ArrA_DesY5          ------------------------------------------------------------
ArrA_SulBa          -------------------------DGKVVKVRGN----------------PNSP--SMG
ArrA_BacAr          -------------------------NGRATKVRGN----------------PHAKA-NHG
ArrA_BacSe          -------------------------DGRATKVRGN----------------PNAKA-NHG
Psr/PhsA_ArcFu      -------------------------DGKVHRIHGT----------------PDHPI-NNG
Psr/PhsA_PyrAe      -------------------------NGQRMYLLPN----------------PKHPQ--PG
Psr/PhsA_DesDe      -------------------------DGVVTKLDPN----------------PKFLK-SRG
Psr/PhsA_MLMS       -------------------------NGVIKRLEPE----------------PDFPK-SRG
Phs_WolSu           -------------------------DGKVIKLDPN----------------PLFPK-SRN
Psr/PhsA_SheAn      -------------------------EGKNVFISGN----------------KAAKS-FGG
Psr/PhsA_SalEn      -------------------------NNKTVFIQGN----------------PSAPQ-QGT
PhsA_SalTy          -------------------------NNKTVFIQGN----------------PSAPQ-QGT
PsrA_WolSu          -------------------------GDKGVFIRGN----------------PKDKS-RGG
Psr/PhsA_CamCu      -------------------------DGKNVFIQGN----------------HKASG-TAT
Psr/PhsA_GeoLo      -------------------------GGRVVKLEGN----------------PLSAT-AKG
Psr/PhsA_CarHy      -------------------------NGRVVKIEGN----------------KEHPN-GKG
Psr/PhsA_HalHa      -------------------------NGRIARLEGN----------------PDHPQ-NEG
Psr/PhsA_MooTh      -------------------------DGRVWRLTGN----------------PRDPQ-SGG
Psr/PhsA_AlkEh      -------------------------DGRAVKIDGN----------------PEHPH-NYG
Psr/PhsA_TheCa      -------------------------DGKTVLINGN----------------PEWAA-TGG
Psr/PhsA_AciCr      -------------------------GERLWKITGN----------------PEDAH-CEG
Psr/PhsA_FlaBa      -------------------------QGNIQKIIGN----------------EVDSH-CYG
Psr/PhsA_TheTh      -------------------------GNRVYKVEGY----------------EANPK-SRG
Psr/PhsA_ProAe      -------------------------DGKIYKITGS----------------EHHPL-SNG
Psr/PhsA_CamCo      -------------------------DGKVRFLSGN----------------PKAGG-TAT
TtrA_DelAc          --------------------------NRILRVAGN----------------PYHPLATTR
TtrA_ComTe          --------------------------NRIIRIAGN----------------PYHPLATTH
TtrA_HydY0          --------------------------GKVVRVFGN----------------PYNLLSSDP
TtrA_WolSu          --------------------------GAVERVFGN----------------PYSLLSSDP
TtrA_TheCa          --------------------------GKVVRVTGN----------------PYNPLSSHP
TtrA_ChlAg          ---------------------------VAAKLEGN----------------PYSPWTMEP
TtrA_DehBA          ---------------------------VIAKIDGN----------------PFSPWNMMP
TtrA_PyrAr          -------------------------VEVIERIEGN----------------PYHVYNRAV
TtrA_PyrAe          -------------------------VEVIERIEGN----------------PYHVYNRAV
TtrA_AerPe          -------------------------LEIVERIEGN----------------PYHPYNRAV
TtrA_ArcFu          -------------------------MEVVERISGN----------------PYHVYNRYV
UnkA_ThiDe          ------------------------KTFTVKKYMGN----------------PLHPA-SRG
UnkA_Nitsp          ------------------------KSMVVKKYMGN----------------PLHTG-SRG
UnkA_Sulsp          -----------R--------TKNPKDLFVKKYMGN----------------PLHAG-SRG
UnkA_AzoEb          ------------------------D--RVVKLEGN----------------PEHVS-TRG
UnkA_DecAr          ------------------------D--RVVKLEGN----------------PEHVS-TRG
UnkA_PyrIs          ------------------------DTKLARKVMVN----------------PLNKS-NWG
UnkA_RhoRH          ------------------------SDMSIKRVEGN----------------PAHPG-SRG
UnkA_NocSp          ------------------------EDLSIKKFEGN----------------PAHPG-SRG
UnkA_ChlAg          ------------------------ETLKIKKFEGN----------------PLHPG-SRG
UnkA_ChlAu          ------------------------ETLKIKKFEGN----------------PLHPG-SRG
UnkA_RosFl          ------------------------STLKIQKFEGN----------------PLHPG-SRG
UnkA_RosCa          ------------------------STLKIQKFEGN----------------PLHPG-SRG
UnkA_ChlLi          ------------------------ETMEIRKLTGN----------------PYHPA-SRG
UnkA_ChlPh          ------------------------ENMKIRKLVGN----------------PYHPA-SRG
UnkA_PelLu          ------------------------KDMKIRKLVGN----------------PYHPA-SRG
UnkA_ChlCh          ------------------------QTMQVRKLVGN----------------PYHPA-SRG
UnkA_ProAe          ------------------------ETMQIRKFTGN----------------PYHPA-SRG
UnkA_RubXy          ------------------------NTREIRKFEGH----------------PLHPG-SRG
DMSOA_HaeIn         -------------------------DNRITYVETDNT-------------GTETYNL-D-
DMSOA_ActSu         -------------------------DDQIIYVETDNT-------------GSETYNL-D-
DMSOA_EscCo         -------------------------DGEIKYVETDNT-------------GDDNYDG-L-
NarG_EscCo          --------------------LVTWETQQTDYPRTRPD-------------LPN-------
NarG_PseSt          --------------------LITWETQQTDYPRTRND-------------LPN-------
NarG_StaCa          --------------------VITWENQQTDYPSCGPD-------------MPE-------
NarG_MycTu          --------------------IITWETQQTDYPSVGPD-------------RPE-------
NapA_PseSt          -------------------------ENRVVATHGDVK-------------ADVN------
NapA_RalEu          -------------------------DNKVVATQGDPQ-------------AEVN------
NapA_ActAc          -------------------------DGRVVASQGDPD-------------AEVN------
NapA_DesVi          -------------------------DGKAVAIQGDP--------------NNHN------
FdhH_EscCo          -------------------------NGKIVRAEAAQ--------------GKTN------
FdhN_EscCo          ---------------------AKNAREAIYHIEGDPD-------------HPVS------
FdhA_WolSu          ---------------------------VWVRQEVAQD-------------HPIS------
ArolikeA_RosLi      S-------------PLG-AWVAPNQHNIVL-HNGE---------PHHVVIIPDKDTDFVN
ArolikeA_MorSp      A-------------PLQ-AWVAPSQHNVVM-HLGK---------PHHIIIVPDKDSTVVN
ArolikeA_MarSp      G-------------PLQ-AWVAPSQHNVVM-HKGK---------PHNIIVVPDKDAKVVN
ArolikeA_VibSp      H-------------ALQ-TWVSPQQHNIVS-HNGK---------PHHVVVVADKDIQVVN
AroA_AerPe          Q-PDFTKEHTGLSAEEGEPWISEAMVVKTIRRTWERGRGTGGWREVYVAQVPSPECPINW
AroA_PyrCa          QSTDFSKPLPALSAKAGTPWISEAMVVRTIRRDWKRGRGTGEFREVYVAQIPSPECPINM
AroA_SulTo          YQADYTSVLPALSANSGTPWIGEGMVSKTIKYNPN----TQTWEEVYILEVPSAECPVNE
AroA_ChlLi          Q-G---------KLMSGFSY-SETMHNVMTRKNGK---------KFNLAIIPAKESRINK
AroA_ChlPh          Q-G---------QVMSGFSY-TETMHNVITRNNGK---------KYHLAIIPAKESRINK
AroA_TheTh          P-Q---------PPLAGQSY-TETMHAVTVGRDGR---------QYNVVIVPAKDSPINR
AroA_ChlAu          Q-V---------APLSGDWI-APDHHTVITERDGR---------RFHIAIVPDKECVVNK
AroA_NT-26          QQQ---------AESD-AWY-SPSMYNVV-KQDGR---------DVHVVIKPDHECVVNS
AroA_AgrTu          QQQ---------AETD-AWY-SPSMYNVV-KQDGR---------DVHVVIKPDHECVVNT
AroA_XanAu          QQP---------AETA-AWY-APSMYNIV-RQNGR---------DVHIVIKPDKACVVNS
AroA_NitHa          QQG---------ADTP-NWY-APSMYNIV-RQNGE---------DMHIVIKPDQDCVVNS
AroA_RosVa          QQY---------QETE-AWY-APSMYNVV-RQNGR---------DVHLVVKPDTNCVVNS
AroA_AlcFa          Q-L---------PPLA-STL-TPAMTNVVTEHDGA---------RYDIMVVPDKACVVNS
AroA_AchSp          Q-L---------SPFA-ITL-TPAMTNVITQRDGS---------RHNIMIVPDKECVVNG
AroA_HerAr          Q-L---------PPFA-TTL-TPAMTNVITAKNGK---------RSNIMIIPDKECVVNQ
AroA_BurMu          Q-L---------PPLS-IVM-TPAMQNTITDKDGR---------RYNIMVVPDKACSVNR
AroA_RhoFe          Q-V---------PPLG-IIM-TKAMTNTITDKSGK---------RWNIMIAPDKACVVNS
AroA_ThiSp          Q-L---------PPFA-TIM-TPAMTNVLTDKNGK---------RKAVMIVPDKACVVNQ
NarB_PseSt          -------------------------GERILDVAGD----------------PSHPANLG-
NasA_AzoVi          -------------------------GEQITGVAGD----------------PAHPANHG-
NarB_SynPC          -------------------------GTPIWQIRGD----------------RQHPSSQG-
NasA_KleOx          -------------------------PHGQVSVRGD----------------EQHPANFG-
NasA_RhoPa          -------------------------GRGGAAITGD----------------PEHPANFG-
UnkA_SulAz          ------------------------DTLTVRKFMGN----------------PFHSG-SRG
                                                                                

ArrA_SheAn          -------------------------------------------SSCPRQHLSLQQVYD--
ArrA_SheW3          -------------------------------------------SSCPRQFLGLEQVYD--
ArrA_DesHa          -------------------------------------------KICPRPHLAIQQVYD--
ArrA_WolSu          -------------------------------------------KICPRPHLAIQQVYD--
ArrA_ChrAr          -------------------------------------------YCCVRGHLMLQQLYD--
ArrA_GeoLo          -------------------------------------------YCCPRGHLMIQQTYD--
ArrA_CloSp          -------------------------------------------NDCPRAHLAVQQVYD--
ArrA_AlkMe          -------------------------------------------NDCPRAHLAVQQVYD--
ArrA_MLMS           -------------------------------------------NLCPRGQMVLEQIYD--
ArrA_AlkEh          -------------------------------------------KLCPKGHLGPYILYD--
ArrA_DesDC          -------------------------------------------KICPRPHLAIQQLYD--
ArrA_DesY5          -----------------------------------------------------QQVYD--
ArrA_SulBa          -------------------------------------------RICPRPHLAIQQVYD--
ArrA_BacAr          -------------------------------------------HSCVRSHIALQQVYD--
ArrA_BacSe          -------------------------------------------HSCVRSHIGLQQVYD--
Psr/PhsA_ArcFu      -------------------------------------------KICARGNAGVQRVYN--
Psr/PhsA_PyrAe      -------------------------------------------M-CFRPASALQLWNH--
Psr/PhsA_DesDe      -------------------------------------------MLCARGNAGIAQLYD--
Psr/PhsA_MLMS       -------------------------------------------MICARGNAGAWTPYD--
Phs_WolSu           -------------------------------------------MLCARGNAGIKALYD--
Psr/PhsA_SheAn      -------------------------------------------KVCARGGAGHSLLYD--
Psr/PhsA_SalEn      -------------------------------------------RICARGGSGVSLVND--
PhsA_SalTy          -------------------------------------------RICARGGSGVSLVND--
PsrA_WolSu          -------------------------------------------KVCARGGSGFNQLYD--
Psr/PhsA_CamCu      -------------------------------------------SVCARGGSGHNQLYD--
Psr/PhsA_GeoLo      -------------------------------------------KLCGRGNGGIGLLYD--
Psr/PhsA_CarHy      -------------------------------------------KICARGNAGMKLLYD--
Psr/PhsA_HalHa      -------------------------------------------LLCSRGHAGVMDVYN--
Psr/PhsA_MooTh      -------------------------------------------RLCARGNAGTKTLYD--
Psr/PhsA_AlkEh      -------------------------------------------IVCAKGNAGPMWAYD--
Psr/PhsA_TheCa      -------------------------------------------TVCARGGSGFSQLYD--
Psr/PhsA_AciCr      -------------------------------------------RLCTRGTGGVGAYYD--
Psr/PhsA_FlaBa      -------------------------------------------RLCPRGTGGVGMYSD--
Psr/PhsA_TheTh      -------------------------------------------RLCPRGQGAPQTTYD--
Psr/PhsA_ProAe      -------------------------------------------RLCPRGTGGIGQIYD--
Psr/PhsA_CamCo      -------------------------------------------SLCARGGSGLSQLYD--
TtrA_DelAc          ----------------PAAMEEPVREVYAKLG--KELGLEGRATSCARGSSMLEHQSA--
TtrA_ComTe          ----------------PAPMETPVREVYAMLG--GDNGLEGRATSCARGSAMFEHQKA--
TtrA_HydY0          ----------------WLDYDKPVKESIFWVSGINESGLTNRSTVCARGNVVFDKLYT--
TtrA_WolSu          ----------------WLPYNTPLKESLEVLSAQKESGLHHRSTACARGNAVYDKLND--
TtrA_TheCa          ----------------WLEFNTEIKESLAWTAGGGDK-KTNRSTVCARGNSVFDKIHD--
TtrA_ChlAg          ----------------PLPYTTPISSIGSVDG-----------ALCPKGQAGIQTAYD--
TtrA_DehBA          ----------------HLDYKTPVTTSAFTDA-----------SICPKGHSGAQTSYD--
TtrA_PyrAr          SFDSQVKR------YKQLPYNTPVKEALERWSG----------TLCPRGVDGIHYVYD--
TtrA_PyrAe          SFDKQIKR------YAPLPYNTPVKEALEKWSG----------TLCPRGADGIHYVYD--
TtrA_AerPe          SLNGNGKLGSQHLRFYHLPYNTPVKEALTKWHG----------TLCPRGQDGIYYLYD--
TtrA_ArcFu          SKEKQSRR------YEPLPYNTPITEGLKYSG-----------TLCARGEDGIHYLYD--
UnkA_ThiDe          R-------------------------------------------NCAKGYATQSQMYD--
UnkA_Nitsp          R-------------------------------------------NCAKGYAVWSQMYD--
UnkA_Sulsp          R-------------------------------------------NCAKGYAAQTQMYD--
UnkA_AzoEb          R-------------------------------------------LCAKGNSGMWYSYD--
UnkA_DecAr          R-------------------------------------------LCAKGNSGMWYSYD--
UnkA_PyrIs          --------------------------------------------LCVRGQSAAAAAAH--
UnkA_RhoRH          R-------------------------------------------NCAKGPATINQVND--
UnkA_NocSp          R-------------------------------------------NCAKGPATINQVHD--
UnkA_ChlAg          -------------------------------------------RNCAKGPATLNQVYD--
UnkA_ChlAu          R-------------------------------------------NCAKGPATLNQVYD--
UnkA_RosFl          R-------------------------------------------NCAKGPATLNQVYD--
UnkA_RosCa          R-------------------------------------------NCAKGPATLNQVYD--
UnkA_ChlLi          R-------------------------------------------NCAKGPATLNQIQD--
UnkA_ChlPh          R-------------------------------------------NCAKGPATLNQIED--
UnkA_PelLu          R-------------------------------------------NCAKGPATLNQVED--
UnkA_ChlCh          R-------------------------------------------NCAKGPATLNQLED--
UnkA_ProAe          R-------------------------------------------NCAKGPATINQVED--
UnkA_RubXy          R-------------------------------------------NCAKGPATINQIKD--
DMSOA_HaeIn         ----------------------------------------HQVRACLRGRSMRRRVYN--
DMSOA_ActSu         ----------------------------------------HQVRACLRGRSMRRRVYN--
DMSOA_EscCo         ----------------------------------------HQVRACLRGRSMRRRVYN--
NarG_EscCo          ----------------------------------------HEPRGCPRGASYSWYLYS--
NarG_PseSt          ----------------------------------------HEPRGCPRGASYSWYIYS--
NarG_StaCa          ----------------------------------------FEPRGCPRGASFSWYEYS--
NarG_MycTu          ----------------------------------------YEPRGCPRGASFSWYSYS--
NapA_PseSt          -----------------------------------------RGINCVKGYFLSKIMYG--
NapA_RalEu          -----------------------------------------KGLNCVKGYFLSKIMYG--
NapA_ActAc          -----------------------------------------RGLNCIKGYFLPKIMYG--
NapA_DesVi          -----------------------------------------AGLLCLKGSLLIPVLNS--
FdhH_EscCo          -----------------------------------------QGTLCLKGYYGWDFINDTQ
FdhN_EscCo          -----------------------------------------RGALCPKGAGLLDYVNS--
FdhA_WolSu          -----------------------------------------QGGHCCKGADMIDKARS--
ArolikeA_RosLi      YT----------------------------------------GNSSIRGGALAQKVYNPQ
ArolikeA_MorSp      KM----------------------------------------GDSSMRGGLLAQKVYNPA
ArolikeA_MarSp      KM----------------------------------------GDSSMRGGLLAQKVYNPS
ArolikeA_VibSp      KG----------------------------------------GDSSVRGGLLARKLYNPE
AroA_AerPe          ------------------------------------------GNHSVRGGTQAERIWSPW
AroA_PyrCa          ------------------------------------------GNHSIRGGTNGERNWSPW
AroA_SulTo          ------------------------------------------GNYSTRGGRNAQRIWSPF
AroA_ChlLi          ------------------------------------------GDYSIRGGTNALTAYSPE
AroA_ChlPh          ------------------------------------------GDYSIRGGTNALTAYNEN
AroA_TheTh          ------------------------------------------GNYSIRGGTNALTVWSLD
AroA_ChlAu          ------------------------------------------GHHSGRGGTLGSSLYRPD
AroA_NT-26          ------------------------------------------GLGSVRGARMAETSFSEA
AroA_AgrTu          ------------------------------------------GLGSVRGARMAETSFSEA
AroA_XanAu          ------------------------------------------GLGSVRGARIAEMSYSRQ
AroA_NitHa          ------------------------------------------GLGSVRGARIAEMSYSQA
AroA_RosVa          ------------------------------------------GLGSIRGARMAENRPSKV
AroA_AlcFa          ------------------------------------------GLSSTRGGKMASYMYTPT
AroA_AchSp          ------------------------------------------GLSSTRGGRMASYMYTPD
AroA_HerAr          ------------------------------------------GLSSTRGGKMAGYMYAAD
AroA_BurMu          ------------------------------------------GLSSTRGGQLAKVMYSPD
AroA_RhoFe          ------------------------------------------GLSSTRGGKMASYMYAHD
AroA_ThiSp          ------------------------------------------GLSSTRGGKMASYFYNAD
NarB_PseSt          -------------------------------------------KLCSKGSTLHLTGDL--
NasA_AzoVi          -------------------------------------------RLCSKGSTLHLTGDL--
NarB_SynPC          -------------------------------------------MVCVKGATVAES-VS--
NasA_KleOx          -------------------------------------------RLCVKGAALGETVGL--
NasA_RhoPa          -------------------------------------------RLCSKGSALGETLAL--
UnkA_SulAz          -------------------------------------------RNCAKGYAALSQMYD--
                                                                                

ArrA_SheAn          ----------PDRLRTPMMRTNPKK----GRDQDPKFVPISW-DKALDMLADKIIALR--
ArrA_SheW3          ----------PDRLRTPMMRTNPKK----GRDQDPKFVPITW-DKALDMLADKIIALR--
ArrA_DesHa          ----------PDRVKVPMKRTNPVK----GRNEDPKFVPITW-EEAIDTITDKMMELR--
ArrA_WolSu          ----------PDRVKTPLKRTNPKK----GKGIDPQFVPISW-DEAIDTIADKIMALI--
ArrA_ChrAr          ----------PDRIKTPMKRTNPVK----GRKEDPKICPYHMGMKQWDTIADKIMELR--
ArrA_GeoLo          ----------PDRIKVPMKRTNPQK----GKGIDPRFVPISW-DEALDTIADKMIELR--
ArrA_CloSp          ----------ADRIKQPMKRTNPKK----GRDEDPMFVPISW-DEAMDTLADKIMELR--
ArrA_AlkMe          ----------ADRIKQPMKRTNPKK----GKNEDPGFVPISW-DEAMELFADKIMELR--
ArrA_MLMS           ----------PDRLKTPMKRTNPRK----GRNEDPGFVPITW-DEAADIVADKIMELR--
ArrA_AlkEh          ----------ADRFKGPMKRTNPKK----GRNEDPGFVPISW-DEALDTVAARLTALR--
ArrA_DesDC          ----------PDRVKVPMKRTNPVK----GRNEDPKFVPITW-EEAIDTIADKMMELR--
ArrA_DesY5          ----------PDRVKVPMKRTNPKK----GRNEDPKFVPITW-EEAIDTITDKMMELR--
ArrA_SulBa          ----------PDRVKTPLKRTNPKK----GKGIDPKFVPISW-DEAINTIAEQILGLI--
ArrA_BacAr          ----------PDRVKQPMKRTNPKK----GRDEDPGFIPISW-EEAMDTIADKIMELR--
ArrA_BacSe          ----------PDRVKQPMKRTNPNK----GRDEDPEFVPISW-EEAMDTIADKIIELR--
Psr/PhsA_ArcFu      ----------PDRLKKPLIRT--------GEKGTWSFREASW-EEALSLIASKVKEYREM
Psr/PhsA_PyrAe      ----------PLRLKKPLKRV--------GERGEGKFQEVDW-ETALNEIAQRLREIVQR
Psr/PhsA_DesDe      ----------SDRLKYPLLRA--------GKRGEGRWKRIPW-DEALDMAAERMQEVR--
Psr/PhsA_MLMS       ----------PDRVKYPMIRT--------GKRGEGKWRKATW-EEAYQYIADKTNQAVEE
Phs_WolSu           ----------EDRLKYPLIRA--------GERGDGKFKRVTW-DEAYTYIQEKLVKIMD-
Psr/PhsA_SheAn      ----------PQRIVKPLKRV--------GERGEGKWAEISW-DEAYQLIADNLNKIK--
Psr/PhsA_SalEn      ----------PQRIVKPMKRT--------GPRGDGEWQVISW-QQAYQEIAAKMNAIK--
PhsA_SalTy          ----------PQRIVKPMKRT--------GPRGDGEWQVISW-QQAYQEIAAKMNAIK--
PsrA_WolSu          ----------PQRLVKPIMRV--------GERGEGKWKEVSW-DEAYTFIAKKLDEIK--
Psr/PhsA_CamCu      ----------KERIVKPLIRA--------GERGEGKWREASW-DEALDLVAKKMLEIK--
Psr/PhsA_GeoLo      ----------PDRLKHPLIRT--------GKRGEGQFRKASW-DEALTHIADKLKKIK--
Psr/PhsA_CarHy      ----------PDRLKQPLKKE--------GDR----FVPISW-EQAFREIGEKLKEIK--
Psr/PhsA_HalHa      ----------QDRIKQPLLRD--------GPRGSDRWRPVSW-DEALDLIGERLRAVR--
Psr/PhsA_MooTh      ----------PDRLKGPMKRV-----------GEGQFQPISW-EQAFQEIGSKLKELK--
Psr/PhsA_AlkEh      ----------PDRLKYPMRRV--------GKRGEGKWERISW-DEALDEVAEGLSRVR--
Psr/PhsA_TheCa      ----------PQRLKKPLIRT--------GERGEGKWKEVSY-EEAYAYIAEKMQDIK--
Psr/PhsA_AciCr      ----------PNRLVRPLVRM--------GKGADQRFEVASW-DNALGLVAERMEKIAR-
Psr/PhsA_FlaBa      ----------NDRLKTPLIRK--------IINGETTFVETSW-EEALTLISTKMASLKN-
Psr/PhsA_TheTh      ----------PDRLKRPLIRVEG------SQRGEGKYRVATW-EEALDHIAKKMLEIR--
Psr/PhsA_ProAe      ----------PDRLAHPLIRE--------KKGGKTSYRKASW-DEAITYTAERLYKIK--
Psr/PhsA_CamCo      ----------ENRIKKPLIRA--------GERGENKWREVSW-DEALDYVASKMLEIK--
TtrA_DelAc          ----------PHRVLTPLKRV--------GPRGSGRWQSISFEQLVQEVCDGGDLFGEGQ
TtrA_ComTe          ----------PHRVLKPLKRV--------GPRGSGQWKSITLEELVQEICEGGDLFGEGH
TtrA_HydY0          ----------RYRVTKPLKRV--------GPRGSHKWVEIEPEQLIQEIVNGGNLFGEGF
TtrA_WolSu          ----------SFRVTKPLKRV--------GKRGENAWVEISPEQLIQEILEGGNLFGEGE
TtrA_TheCa          ----------PYRVLTPLKRV--------GKRGENKWQPISLEQAIKEIVEGGDLFGEGH
TtrA_ChlAg          ----------PYRLTRVLKRKPGT------PRGAGQWITIDFEQAITEIVEGGDLFGEGP
TtrA_DehBA          ----------PFRLVKVIKRD--------GPRGSNKWISIPFAQAIDEIANGGKLFSNVP
TtrA_PyrAr          ----------PYRVLKPLKRA--------GPRGSGKWKVITWEQLNNEVVNGGIIEETGE
TtrA_PyrAe          ----------PYRVLKPLKRA--------GPRGSGKWKAITWEQLINEVVNGGVIEETGE
TtrA_AerPe          ----------PYRVLVPLKRA--------GPRGSGKWKPISWEQLIREVVEGGVIEETGE
TtrA_ArcFu          ----------PYRIIVPLKRA--------GPRGSGKFKPITWEQLINEVVNGGVIEETGE
UnkA_ThiDe          ----------PDRIAFPLKRAP------GSARGEGKWIRTTW-DEAMSTIGKKMRDTIKI
UnkA_Nitsp          ----------PDRVPFPLKRAP------GSKRGEGKWVRVTW-DDAMKEIGKKIAELLEK
UnkA_Sulsp          ----------PDRIPFPLMRAP------GSKRGEGKWVRTTW-DEAMAKIGKKMHDTLKK
UnkA_AzoEb          ----------PDRILYPLKRIG--------ARGEGKWKRITW-DEALTEVAGKLDAALK-
UnkA_DecAr          ----------PDRILYPLKRVG--------ARGEGKWKRITW-DEALAELTEKLDAALK-
UnkA_PyrIs          ----------PDRIVYILSKIDPKTGKRVGARGDDNFVRVTY-DESLEIVSDYYAKAFYE
UnkA_RhoRH          ----------PERILHPLKRV--------GTRGSGRWDRVSW-DDALDDIAARIRAAIV-
UnkA_NocSp          ----------PERILHPLRRV--------GERGSGQFEQVSW-EEALTDIATRIRGAIV-
UnkA_ChlAg          ----------PDRILYPLKRA--------GKRGEGKWVRVSW-DEALNEIAARIRKAII-
UnkA_ChlAu          ----------PDRILYPLKRA--------GKRGEGKWVRVSW-DEALDDIAGRIRKAII-
UnkA_RosFl          ----------PDRILYPLKRV--------GRRGEGKWKRVSW-DEALDDIAARIRCAIV-
UnkA_RosCa          ----------PDRILYPLKRV--------GRRGEGKWKRVSW-DEALDDIAGRIRRALV-
UnkA_ChlLi          ----------TDRVLYPMKRA--------GKRGDGQWERVSW-DSVLDDIAGRMRKAIM-
UnkA_ChlPh          ----------SDRVLYPMKRT--------GKRGEGKWARVTW-DSVLDDIAGRMRKAIL-
UnkA_PelLu          ----------QDRVLYPMKRV--------GKRGAGKWERVSW-DSVLDDIAGRMRKAIM-
UnkA_ChlCh          ----------TDRILYPMKRV--------GKRGEGKWERVSW-DSVLDDIAARMRKALL-
UnkA_ProAe          ----------SDRILYPLKRV--------GPRGSGKWARVSW-ESVLEDISSRMRKALQ-
UnkA_RubXy          ----------PNRILYPVRRK--------GPRGSGEWERVSW-EEALEDIGARIRKAIV-
DMSOA_HaeIn         ----------PDRLKYPMKRIG--------KRGEGKFKRISW-DEALTEIADALKRNIK-
DMSOA_ActSu         ----------PDRLKYPMKRIG--------KRGEGKFKRISW-DEALTEIAQSLQKNIA-
DMSOA_EscCo         ----------PDRLKYPMKRVG--------ARGEGKFERISW-EEAYDIIATNMQRLIK-
NarG_EscCo          ----------ANRLKYPMMRKRLMKMWREAKALH-SDPVEAWASIIEDADKAKSFKQARG
NarG_PseSt          ----------ANRLKYPKVRKPLLKLWREARRN--MTPVDAWASIVEDKAKAESYKSKRG
NarG_StaCa          ----------PLRVRYPYMRGKLWELWTTALEEHEGNNIAAWASIVEDPEKAKIYKNARG
NarG_MycTu          ----------PTRVRYPYARGVLVEMYREAKTR-LGDPVLAWADIQADPERRRRYQQARG
NapA_PseSt          ----------TDRLTQPLLRMKDGK-----FDKQGEFQPVTW-DQAFDIMEEKYKAALKA
NapA_RalEu          ----------QDRLTRPLMRMKNGK-----YDKNGDFAPVTW-DQAFDEMERQFKRVLKE
NapA_ActAc          ----------KDRLTQPMLRMKDGK-----YDKNGDFTPVSW-DVAFKTMAEKFKAAVKE
NapA_DesVi          ----------KERVTQPLVRRHKG----------GKLEPVSW-DEALDLMASRFRSSIDM
FdhH_EscCo          I--------LTPRLKTPMIRRQRG----------GKLEPVSW-DEALNYVAERLSAIKEK
FdhN_EscCo          ----------ENRLRYPEYRAPGS-------D---KWQRISW-EEAFSRIAKLMKADRDA
FdhA_WolSu          ----------ETRLRYPIEKVGG------------KWRKTSW-DSAMDKIAKQLQDLTQK
ArolikeA_RosLi      T-PTR------DRLKSPMVRMF------------GVLMPVTWDFALDIAAEVGDHVLKKH
ArolikeA_MorSp      T-GTR------DRLTQPLVRIG------------GSLQPVPWDFALDIAAEVGSYVIDKH
ArolikeA_MarSp      T-PTR------DRLTQPLVRIG------------GSLQPVTWAFALDIAAAVGEHIINQH
ArolikeA_VibSp      T-PTK------DRLKQPLVRIN------------GQLQPVEWDFALDIAAQVGRHVIDTH
AroA_AerPe          NIAGE------RRLTKPLVRFG------------GRLEPVSWEYAIDLVARVVKGVIDKW
AroA_PyrCa          NVAGA------RRLKFPMVRFG------------GRLEVVTWDYAIDLVARVVKGVIDKW
AroA_SulTo          NDVASGFRVYETRIKTPLIRWN------------GTLQAVGWSYVIEAIAQILYYYLTNE
AroA_ChlLi          G-YTK------KRLKDPLIRRE------------NGFVPISWDDAVEIIATLTKSSIDKY
AroA_ChlPh          G-YTK------KRLKDPLIRRD------------NGFVAITWDDAVEIIASLVKASMDSY
AroA_TheTh          R-GTQ------DRLTYPLLRVG------------DQFQAITWQDALTLMGLLIKGIRDRD
AroA_ChlAu          G-PTH------VRLTHPLVYRA------------TEQSPTTWDDAIDLAARVIYGSILRD
AroA_NT-26          RNTQQ------QRLTDPLVWRY------------GQMQPTSWDDALDLVARVTAKIVKEK
AroA_AgrTu          RNTQQ------QRLTDPLVWRY------------GQMQPTSWDDALDLVARVTAKIIKEK
AroA_XanAu          RNTQL------QRLTDPQVWRY------------GQLQPTSWDDALDLVARVTAAVIAEQ
AroA_NitHa          RNTQL------QRLTDPMVWRY------------GQMQPTGWEDALDLVARVTVAVINDM
AroA_RosVa          TGTQQ------QRLSDPLVWRN------------GVWQPTSWEDALDLVARVTAKVVLQG
AroA_AlcFa          G-DGK------ERLSAPRLYAA------------DEWVDTTWDHAMALYAGLIKKTLDSD
AroA_AchSp          G-DGK------ARLSQPRMYAA------------DQWVDTPWDKALALYAGLLKKVLDND
AroA_HerAr          G-MTA------DRLKYPRFYAG------------DQWLDTSWDHAMAIYAGLTKKILDQG
AroA_BurMu          GGVAK------ERLRSPRVYLA------------DQWMDTSWDDALALYAGLAKKILDRD
AroA_RhoFe          G-IGK------ERLKTPRIFRG------------DQWFDTGWDSALALYAGLTKKILDND
AroA_ThiSp          G-LTK------ERLLHPRVYYG------------DQWMDTSWDYALQVYSGVVKKILDED
NarB_PseSt          ----------GARALYPELRL--------GK--GLARGRTDWASALEHAASVFAETIRE-
NasA_AzoVi          ----------AARALHPELRS--------GK--ALPRDRTDWDNALDHAAAVFAETIRE-
NarB_SynPC          ----------KSRLKYPMFRA--------SL--DDPFTEISWDEALDRLCDRIQQTQAD-
NasA_KleOx          ----------EGRMLFPEVD----------------GERATWPQALAAAGSRLREIIDR-
NasA_RhoPa          ----------DTRLLHPMRRG--------A---DSAMARTSWDDALDTVANGFADVIAK-
UnkA_SulAz          ----------PDRIPFPLKRAPG------SKRGENKWVRTTW-EEALETIGKRMREVLLK
                                *                                               

ArrA_SheAn          ------------------------------------------------------------
ArrA_SheW3          ------------------------------------------------------------
ArrA_DesHa          ------------------------------------------------------------
ArrA_WolSu          ------------------------------------------------------------
ArrA_ChrAr          ------------------------------------------------------------
ArrA_GeoLo          ------------------------------------------------------------
ArrA_CloSp          ------------------------------------------------------------
ArrA_AlkMe          ------------------------------------------------------------
ArrA_MLMS           ------------------------------------------------------------
ArrA_AlkEh          ------------------------------------------------------------
ArrA_DesDC          ------------------------------------------------------------
ArrA_DesY5          ------------------------------------------------------------
ArrA_SulBa          ------------------------------------------------------------
ArrA_BacAr          ------------------------------------------------------------
ArrA_BacSe          ------------------------------------------------------------
Psr/PhsA_ArcFu      G-----------------------------------------------------------
Psr/PhsA_PyrAe      ------------------------------------------------------------
Psr/PhsA_DesDe      ------------------------------------------------------------
Psr/PhsA_MLMS       E-----------------------------------------------------------
Phs_WolSu           ------------------------------------------------------------
Psr/PhsA_SheAn      ------------------------------------------------------------
Psr/PhsA_SalEn      ------------------------------------------------------------
PhsA_SalTy          ------------------------------------------------------------
PsrA_WolSu          ------------------------------------------------------------
Psr/PhsA_CamCu      ------------------------------------------------------------
Psr/PhsA_GeoLo      ------------------------------------------------------------
Psr/PhsA_CarHy      ------------------------------------------------------------
Psr/PhsA_HalHa      ------------------------------------------------------------
Psr/PhsA_MooTh      ------------------------------------------------------------
Psr/PhsA_AlkEh      ------------------------------------------------------------
Psr/PhsA_TheCa      ------------------------------------------------------------
Psr/PhsA_AciCr      ------------------------------------------------------------
Psr/PhsA_FlaBa      ------------------------------------------------------------
Psr/PhsA_TheTh      ------------------------------------------------------------
Psr/PhsA_ProAe      ------------------------------------------------------------
Psr/PhsA_CamCo      ------------------------------------------------------------
TtrA_DelAc          ------VEGLRAIWD---------------------------------------------
TtrA_ComTe          ------VDGLRAIRD---------------------------------------------
TtrA_HydY0          ------VEGLKSIRD---------------------------------------------
TtrA_WolSu          ------VEGLRSIRQ---------------------------------------------
TtrA_TheCa          ------VDGLAAIRD---------------------------------------------
TtrA_ChlAg          ------VEGLRALYALKDAKLAKAMAA----------------------AVNNILAAKPE
TtrA_DehBA          GEENRTVEGLKDIWALRSPEITKAIKN----------------------DITAIWAEKDA
TtrA_PyrAr          R-----LPGLKDFFVYGKLKEAGFEDPNAVLSEMKADVDNIMKIARDPNKTYDELVKAIE
TtrA_PyrAe          R-----LPGLKEFFAYGKLKEAGFEDPNAILSEMKIDVDNIMKVARDPNKTYDDLIKAIE
TtrA_AerPe          R-----LPGLRDFFVYGKLREAGFEDPNAILSDMKKDVQEILEYAKKPETSYEDIVMKIE
TtrA_ArcFu          R-----LPGLKELFAYGILSEAGFDAN-AVLSEMKKDVDAIMEIAKDDTKSYGELTEAIN
UnkA_ThiDe          G-----------------------------------------------------------
UnkA_Nitsp          G-----------------------------------------------------------
UnkA_Sulsp          G-----------------------------------------------------------
UnkA_AzoEb          ------------------------------------------------------------
UnkA_DecAr          ------------------------------------------------------------
UnkA_PyrIs          Y-----------------------------------------------------------
UnkA_RhoRH          ------------------------------------------------------------
UnkA_NocSp          ------------------------------------------------------------
UnkA_ChlAg          ------------------------------------------------------------
UnkA_ChlAu          ------------------------------------------------------------
UnkA_RosFl          ------------------------------------------------------------
UnkA_RosCa          ------------------------------------------------------------
UnkA_ChlLi          ------------------------------------------------------------
UnkA_ChlPh          ------------------------------------------------------------
UnkA_PelLu          ------------------------------------------------------------
UnkA_ChlCh          ------------------------------------------------------------
UnkA_ProAe          ------------------------------------------------------------
UnkA_RubXy          ------------------------------------------------------------
DMSOA_HaeIn         ------------------------------------------------------------
DMSOA_ActSu         ------------------------------------------------------------
DMSOA_EscCo         ------------------------------------------------------------
NarG_EscCo          R-----------------------------------------------------------
NarG_PseSt          M-----------------------------------------------------------
NarG_StaCa          K-----------------------------------------------------------
NarG_MycTu          K-----------------------------------------------------------
NapA_PseSt          ------------------------------------------------------------
NapA_RalEu          ------------------------------------------------------------
NapA_ActAc          ------------------------------------------------------------
NapA_DesVi          ------------------------------------------------------------
FdhH_EscCo          ------------------------------------------------------------
FdhN_EscCo          N-----------------------------------------------------------
FdhA_WolSu          Y-----------------------------------------------------------
ArolikeA_RosLi      GTN---------------------------------------------------------
ArolikeA_MorSp      GTN---------------------------------------------------------
ArolikeA_MarSp      GAN---------------------------------------------------------
ArolikeA_VibSp      GSN---------------------------------------------------------
AroA_AerPe          GIERP-------------------------------------------------------
AroA_PyrCa          GIDR--------------------------------------------------------
AroA_SulTo          TTDY--------------------------------------------------------
AroA_ChlLi          GAD---------------------------------------------------------
AroA_ChlPh          GSD---------------------------------------------------------
AroA_TheTh          GNDD--------------------------------------------------------
AroA_ChlAu          GNN---------------------------------------------------------
AroA_NT-26          GED---------------------------------------------------------
AroA_AgrTu          GED---------------------------------------------------------
AroA_XanAu          GED---------------------------------------------------------
AroA_NitHa          GED---------------------------------------------------------
AroA_RosVa          SED---------------------------------------------------------
AroA_AlcFa          GPQ---------------------------------------------------------
AroA_AchSp          GPE---------------------------------------------------------
AroA_HerAr          NVR---------------------------------------------------------
AroA_BurMu          GPS---------------------------------------------------------
AroA_RhoFe          GPS---------------------------------------------------------
AroA_ThiSp          GPD---------------------------------------------------------
NarB_PseSt          ------------------------------------------------------------
NasA_AzoVi          ------------------------------------------------------------
NarB_SynPC          ------------------------------------------------------------
NasA_KleOx          ------------------------------------------------------------
NasA_RhoPa          ------------------------------------------------------------
UnkA_SulAz          G-----------------------------------------------------------
                                                                                

ArrA_SheAn          -----------------------------------VANEPHKYALLRGRYS-HIN--DLL
ArrA_SheW3          -----------------------------------EANEPHKYALLRGRYS-HIN--DLL
ArrA_DesHa          -----------------------------------KNNEPEKYVYFRGRYG-GAT--DIS
ArrA_WolSu          -----------------------------------KSGESHKFALFRGRYT-HMN--EIL
ArrA_ChrAr          -----------------------------------KNNETHKYLLMRGRYS-DHN--SIF
ArrA_GeoLo          -----------------------------------KTGHPEKLTYMRGRYSPTST--DLL
ArrA_CloSp          -----------------------------------TNNETHKFMLLRGRYT-NIT--DLF
ArrA_AlkMe          -----------------------------------NNDETHKFGLFRGRYT-NIN--DLF
ArrA_MLMS           -----------------------------------RSGETNKYALFRGRYS-HMN--SMF
ArrA_AlkEh          -----------------------------------ERNESHRFVVAYGRGWGPAD--AGL
ArrA_DesDC          -----------------------------------KNNEPEKYIFFRGRYSGTT---DIL
ArrA_DesY5          -----------------------------------KNNEPEKYVLMRGRYSGMA---DIL
ArrA_SulBa          -----------------------------------KAGESHKFVLMRGRYTHMN---EIL
ArrA_BacAr          -----------------------------------DNNETHKFSVWRGRYTALN---GIL
ArrA_BacSe          -----------------------------------ENNETHKFSVWRGRYTSNN---GIL
Psr/PhsA_ArcFu      --------------------------HP-------EYIG--MLGGWLPCTYYK-----PF
Psr/PhsA_PyrAe      -----------------------------------YGPE--SVAFTRHDHMS------WI
Psr/PhsA_DesDe      --------------------------SK-------YTPC--GMLFTAGADLQS-----QF
Psr/PhsA_MLMS       --------------------------GG-------HRSC--IGFASSEGTYQE-----HY
Phs_WolSu           ---------------------------E-------EQDNRSAIGFCAGEGM---G--EHH
Psr/PhsA_SheAn      --------------------------QA-------YGPE--AVAFSSKSGSQE-----KH
Psr/PhsA_SalEn      --------------------------AQ-------HGPE--TVAFSSKSGSLS-----SH
PhsA_SalTy          --------------------------AQ-------HGPE--SVAFSSKSGS---L--SSH
PsrA_WolSu          --------------------------QK-------HGAH--TVAFTARSGWNK-----TW
Psr/PhsA_CamCu      --------------------------EK-------YGAQ--SFVFTAKSSQTH-----KL
Psr/PhsA_GeoLo      --------------------------EE-------HGPE--SLALFTHGSPTE-----HF
Psr/PhsA_CarHy      --------------------------AK-------YGPE--ALVWSTHPELAY-----DY
Psr/PhsA_HalHa      --------------------------DE-------HGPQ--GISVLAHSYWKK------P
Psr/PhsA_MooTh      --------------------------EQ-------YGPQ--SLVWLAHPELIS-----PL
Psr/PhsA_AlkEh      --------------------------ER-------YGAH--ALTVIGHGTWMK------P
Psr/PhsA_TheCa      --------------------------AR-------YGPE--AMAFACRKGPHMG-----Y
Psr/PhsA_AciCr      ---------------------------E-------HGPD--RLAALVHGPGAA------H
Psr/PhsA_FlaBa      ---------------------------A-------HGAE--SLALLKHGSPGK------H
Psr/PhsA_TheTh      --------------------------EK-------YGPE--AIAFFGHGTGDY-----WF
Psr/PhsA_ProAe      --------------------------EQ-------YGPQ--AIAMLHHGYGYT------F
Psr/PhsA_CamCo      --------------------------QK-------YGPE--SFVFTCKSSQ---T--HKL
TtrA_DelAc          -----------------TKTPLDADNPE-------FGPRSNQLLVTDASNE-GRA--QLL
TtrA_ComTe          -----------------VNTLIDEANPE-------YGPKSNQLLVTEAANE-GRT--PLV
TtrA_HydY0          -----------------INTPIDPNNPE-------YGPKSNQLGVLGTNDD-GRK--TFI
TtrA_WolSu          -----------------LDKLIDEENPE-------YGSSANRLCVLGTADE-GRQ--VVM
TtrA_TheCa          -----------------TTTLIDPDNPD-------YGPKSQQLGCIGAVDD-GRQ--NFV
TtrA_ChlAg          EKP-ALVEQFKRDFAEHLDALIDPDHPD-------LGPKNNQFAFIWGRLKNGRG--DLV
TtrA_DehBA          TKKSALVAVFKEKHKDYLDKFIDPNHPD-------LGTKNNGFCFMFGRTQGGRV--DFI
TtrA_PyrAr          GFKAKWSQKLGEKGLKLEDVFIDPDRPD-------LGTKANMVMYLRGRGQ-PPT--DYF
TtrA_PyrAe          EFKAKWSQRLGEKGLKLEDLLIDPDRPD-------LGTKANMVMYLRGRGQ-GHT--DYF
TtrA_AerPe          EFKEKWSKILGEKGLKLDDILIDPDRPD-------LGTKANMVAYLRGRGQ-GHT--DYM
TtrA_ArcFu          NFKAKWSAKLGEKGLKLEDILIDPDRPD-------LGTKANQLVYMRGRGQ-GHA--DYF
UnkA_ThiDe          ----------------------D----D-------VSKKS--VMYHVGRPNENGF--VP-
UnkA_Nitsp          ----------------------D----E-------VSRKM--FIYHVGRPNENGF--SG-
UnkA_Sulsp          ----------------------D----E-------VSKKM--IMYHVGRPNENGF--GHR
UnkA_AzoEb          -----------------------------------EDPNT--IMLKWGRNRTGG---TLE
UnkA_DecAr          -----------------------------------EDPNT--IMLKYGRNRTGG---SID
UnkA_PyrIs          ----------------------F----VEGN---PIGSTR--LHWHEGRPLQTGY--FTH
UnkA_RhoRH          ---------------------------E-------DRRDE--VMYHVGRPGEDG---FAE
UnkA_NocSp          ---------------------------E-------DRRDE--VMYHVGRPGEDG---FVE
UnkA_ChlAg          ---------------------------E-------KRQTE--IIYHVGRPGHDG---IME
UnkA_ChlAu          ---------------------------E-------KRQTE--IIYHVGRPGHDG---FME
UnkA_RosFl          ---------------------------E-------KRLTE--IMYHVGRPGHDG---IME
UnkA_RosCa          ---------------------------E-------KRLTE--IMYHVGRPGHDG---IME
UnkA_ChlLi          ---------------------------E-------GRNNE--ISYHVGRPGHDG---FME
UnkA_ChlPh          ---------------------------E-------GRNNE--ISYHVGRPGHDG---FME
UnkA_PelLu          ---------------------------E-------GRNNE--ISYHVGRPGHDG---FME
UnkA_ChlCh          ---------------------------E-------GRNNE--ISYHVGRPGHTG---FMD
UnkA_ProAe          ---------------------------E-------KRNNE--ISYHVGRPGHEG---FMD
UnkA_RubXy          ---------------------------E-------DRRTE--IMYHVGRPGFEHP--HME
DMSOA_HaeIn         ---------------------------K-------YGNES--IYLNYGTGTLGGTMAKSW
DMSOA_ActSu         ---------------------------Q-------YGNES--IYLNYGTGTLGGTVTKSW
DMSOA_EscCo         ---------------------------E-------YGNES--IYLNYGTGTLGGTMTRSW
NarG_EscCo          --------------------------GGFVR---SSWQEV--NELIAASNVYTIKNYGPD
NarG_PseSt          --------------------------GGFIR---SSWDEV--NEIIAAANVYTVKQYGPD
NarG_StaCa          --------------------------GGHMR---VSWKDV--LQLIAAQLLYTIKKDGPD
NarG_MycTu          --------------------------GGLVR---VSWAEA--SEMVAAAHVHTIKTYGPD
NapA_PseSt          -----------------------------------GGPEA--IGMFGSGQWTIWEG-YAA
NapA_RalEu          -----------------------------------KGPTA--VACSAPAQWTVWEG-YAA
NapA_ActAc          -----------------------------------LGPNG--VGMFSSGQTTIFEG-YAK
NapA_DesVi          -----------------------------------YGPNS--VAWYGSGQCLTEES-YVA
FdhH_EscCo          -----------------------------------YGPDA--IQTTGSSRGTGNETNYVM
FdhN_EscCo          --------------------------FIEKNEQGVTVNRW-LSTGMLCASGASNETGMLT
FdhA_WolSu          --------------------------GPD------------S-VMFIGGSKCSIEQSYYF
ArolikeA_RosLi      -----------------------------------------AYGVKTFS-YGYMENTYAI
ArolikeA_MorSp      -----------------------------------------AYCVKTYS-YQYIENTYAI
ArolikeA_MarSp      -----------------------------------------AYCVKTYS-YQYIENTYAV
ArolikeA_VibSp      -----------------------------------------SYCVKTYS-YQYIENTYAI
AroA_AerPe          -----------------------------GWGKEGHAVFAHRMDHGGGGGGGMIF-NTVV
AroA_PyrCa          -----------------------------GMGKEGHAVFAHRMDHGGGGGGAMIE-NTAA
AroA_SulTo          -----------------------------PVGPAATEVMAIRSDHGGGEGGGVFS-NLMP
AroA_ChlLi          ------------------------------------SIAMKFYDHGSS--GLGFEDNWAA
AroA_ChlPh          ------------------------------------SIAMKFYDHGSS--GMGFEDNWAA
AroA_TheTh          ------------------------------------NIAVKCFDHGGS--GQGFEDNYAA
AroA_ChlAu          ------------------------------------SIFMKIFDHGGG--GGGFENNWAV
AroA_NT-26          ------------------------------------ALIVSAFDHGGA--GGGYENTWGT
AroA_AgrTu          ------------------------------------ALIVSAFDHGGA--GGGYENTWGT
AroA_XanAu          ------------------------------------GLFVSAFDHGGA--GGGYENTWGT
AroA_NitHa          ------------------------------------GLFVSAYDHGGA--GGGYENTWGT
AroA_RosVa          ------------------------------------DIVVSMFDHGGS--AGGYENTWGT
AroA_AlcFa          ------------------------------------GVFFSCFDHGGA--GGGFENTWGT
AroA_AchSp          ------------------------------------GIVFSCFDHGGA--GGGFENTWGT
AroA_HerAr          ------------------------------------DIMFATFDHGGA--GGGFENTWGS
AroA_BurMu          ------------------------------------GLAFDCFDHGGA--GGGFENTWGT
AroA_RhoFe          ------------------------------------GLFYDCFDHGGA--GGGFENTWGT
AroA_ThiSp          ------------------------------------EIAVAMFDHGGA--GGGFENTWGT
NarB_PseSt          -----------------------------------HGPDSVAFYVSGQLLTEDY---YAF
NasA_AzoVi          -----------------------------------HGPDSVAFYISGQLLTEDY---YAF
NarB_SynPC          -----------------------------------YGKDGICFYGSGQFQTEDY---YIA
NasA_KleOx          -----------------------------------HGPQAVAFYASGQLLTEDY---YAA
NasA_RhoPa          -----------------------------------HGPDSVAFYLSGQLLTEDY---YVA
UnkA_SulAz          -----------------------------------DEISKKQIIYQVGRPNENG----FH
                                                                                

ArrA_SheAn          YKKMTNLIGSPNN-----ISHSSVCAEAHKMGPYYLDGNW--GY-----------NQYDV
ArrA_SheW3          YKKMTNLIGSPNN-----ISHSSICAEAHKMGPYYLDGNW--GY-----------NQYDV
ArrA_DesHa          YDATTKVFGSPNN-----ISHSSICAEAEKFGPYYTEAYW--DY-----------RDYDL
ArrA_WolSu          YNTFPKLIGSPNN-----ISHSSICAEAEKFGRYYTEALW--DY-----------ADFDL
ArrA_ChrAr          YGDLTKMIGSPNN-----ISHSAICAEVEKMGSMATEGFW--GY-----------RDYDL
ArrA_GeoLo          YGTLPKIYGTGNY-----FSHSAICAEAEKMGPGYTQGFF--GY-----------RDYDM
ArrA_CloSp          YSSMPKIIGSPNN-----ISHSSICAEAEKFGPYYTQGYW--NY-----------RDYDV
ArrA_AlkMe          YGNLPKIIGSPNN-----ISHSSICAEAEKFGPYYTQGYW--NY-----------RDYDV
ArrA_MLMS           YSDMTRIIGSPNN-----ISHSSICAEAEKMGSYYTERNW--GY-----------RDFDL
ArrA_AlkEh          FGTWGRLYGSSSIG----IGHSSICADGSKKVKRAMDGND--SY-----------NSYDY
ArrA_DesDC          YDATTKVFGSPNN-----ISHSSICAEAEKFGPYYTEAYW--DY-----------RDYDL
ArrA_DesY5          YDATTKIFGSPNN-----ISHSAICAEAEKFGPYYTEAYW--DY-----------RDYDL
ArrA_SulBa          YNTFPKLIGSPNN-----ISHASICAKTEKFGRYYTEGFW--DY-----------ADFDL
ArrA_BacAr          YGNMPKIIGSPNN-----VSHSSICAETEKHGRYYTEAYW--GY-----------ADYDH
ArrA_BacSe          YGNMPKIIGSPNN-----ISHSSICAESEKFGRYYTERYW--GY-----------ADYDH
Psr/PhsA_ArcFu      FKAFLAALGTPNGG----GVPEALCFLSKALGWKSAYGFGAHPE-----------LLTDY
Psr/PhsA_PyrAe      LPFIASVIGTPNI-----ISHEGTCHAASTAVRKFVLGASGPSS-----------VDPDY
Psr/PhsA_DesDe      VSRFAEVFGSYNI-----TSHESLCLLSNNRAYLDTFG----ET-----------PYADV
Psr/PhsA_MLMS       WHQFREVFGSPNS-----LRHPTLCLSSNIRGFQSVFG----TY-----------PSADL
Phs_WolSu           FKEFNKVFGSSNW-----LNHSSVCLQSTVSGYTLTIG----TY-----------GNPDL
Psr/PhsA_SheAn      LFHLATAFGSPNT-----FTHASTCPGGYEIAAKAMFG----TK-----------VKRDL
Psr/PhsA_SalEn      LFHLATAFGSPNT-----FTHASTCPAGKAIAAKVMMG----GD-----------LAMDI
PhsA_SalTy          LFHLATAFGSPNT-----FTHASTCPAGKAIAAKVMMG----GD-----------LAMDI
PsrA_WolSu          FHHLAQAYGSPNI-----FGHESTCPLAYNMAGRDVFG----GS-----------MNRDF
Psr/PhsA_CamCu      MVNFASSYGSPNC-----FSHFSCCPITYQMVCEHMYGK---PK-----------LKRDF
Psr/PhsA_GeoLo      MPLL-QGFGSNNFA----MPSFAQCRGPRVVGYELTYGDDIGSP-----------ERLDM
Psr/PhsA_CarHy      EVIFNQAFGSPNL-----SAHAPTCYSPRNVAYKTMYG----EV-----------PTVDY
Psr/PhsA_HalHa      YHRLAQALGTPNFI----DSVWAMCLGPRMLSYELVAGRPLTGI-----------ETLDV
Psr/PhsA_MooTh      EKHFMAAFGSPNY-----TGHGPTCYSSRNVAFEQMYG----GV-----------PGVDY
Psr/PhsA_AlkEh      YTRLGEAFGTPNTC----SPAFGLCCGPRLITNDLVAGRNLTGN-----------ETVDL
Psr/PhsA_TheCa      LYTLAKAYGSPNT-----FNHESTCPMAKTVALEATFG---TAA-----------LGIDY
Psr/PhsA_AciCr      FSHLVRAFGSDSIA----EPAFAQCRGPRDTGFFLTFGQGFGSP-----------EQTDM
Psr/PhsA_FlaBa      FEHLFKAFGSDTIA----EPAYAQCRGPRETGFGLTFGSWVGSP-----------EPTDI
Psr/PhsA_TheTh      VDFLPAAWGSPNAA----KPSVSLCTAPREVASQWVFGRPIGGH-----------EPIDW
Psr/PhsA_ProAe      FKEMFKAFGVNKFA----KPSYDFCCGPRHQGFIFTYGHSAGTP-----------EGIDI
Psr/PhsA_CamCo      MVNFASAYGSPNC-----FSHFSCCPITYQMVCEQMYGI---AK-----------LKRDF
TtrA_DelAc          RRFAGPSFGTVNVS----N-HGAYCGQSFRVGAAAALGDLPGMP----------HGKPDW
TtrA_ComTe          NRFAKQSFGTINVS----N-HGSYCGQTYRVGTGAALGDMAGMP----------HGKPDW
TtrA_HydY0          VHRFVKAFGTVNFS----G-HTSMCGLAMRIGQAAYFGDFKKLP----------HAKPDF
TtrA_WolSu          VQRFVQSFGTVNFM----G-HTSICGLSMRAGEAAYLNDFVGYP----------HLKPDF
TtrA_TheCa          VQRFLMAFGTKNMA----N-HTSICGLSMRAGSAAFLGDFEKYP----------HLKPDF
TtrA_ChlAg          QRFVKSGFGSVNAN----G-HTTVCQGSLYFTGKAMSEQFDPATGKFTGGQK-FYWQADL
TtrA_DehBA          KRFTNDAMGSVNAH----G-HTAVCQGSLFQSAKALSAQFDSGTGSFSEGEK-FYWMADI
TtrA_PyrAr          SQRWIYAFGSVNWT----R-HTSACQLGFYTGNRIWAGYTDIQA----------DPVG--
TtrA_PyrAe          SQRWIYAFGSVNWT----R-HTSACQLGYYAGNSIWAGYHDIQA----------DPIG--
TtrA_AerPe          SARWIAGFGSVNWL----R-HTSACQLGYYAANYLWAGYHDIQP----------DPVS--
TtrA_ArcFu          YQRWTYAFGSVNWL----R-HTSSCQLGYYAGNKIWSGYHDVQA----------DPIG--
UnkA_ThiDe          --AIWHSMGLDAY-----NSHTNICSSNGRTGILHFAND--------------DRPSPDW
UnkA_Nitsp          --KVPHTLGFDGF-----DSHTNICSAGARQGSIQWAND--------------DRNSPDW
UnkA_Sulsp          ---IPHSMGCDGY-----DSHTNICSAGARQGTIQWAND--------------DRNSPDW
UnkA_AzoEb          --RFMKTLGSATV-----LNHTSVCESSKKVGQEPTWGP--------------DIETPDF
UnkA_DecAr          --RFMKTLGSATV-----VNHTSVCESSKKVGMEPTWGP--------------DIETPDF
UnkA_PyrIs          HPWVKDWEQQHAF-----GSHTNLCSSGARLGNNLWIAM--------------DRNSPDY
UnkA_RhoRH          --RFLLAWGIDGH-----NSHTNICSAGARLGYSLWGGY--------------DRPSPDY
UnkA_NocSp          --RVLQAWGVDGH-----NSHTNVCSSGGRSGYTHWMGY--------------DRPSPDY
UnkA_ChlAg          --WVLPAWGVDAH-----NSHTNVCSSGARCGQAMWMGY--------------DRPSPDH
UnkA_ChlAu          --WVLPAWGVDGH-----NSHTNVCSSGARCGQAMWMGL--------------DRPSPDH
UnkA_RosFl          --WVLPAWGVDAH-----NSHTNVCSSSARCGQALWMGY--------------DRPSPDH
UnkA_RosCa          --WVLPAWGVDAH-----NSHTNVCSSSARCGQALWMGY--------------DRPSPDH
UnkA_ChlLi          --WILRAWNVDGH-----NSHTNVCSSGARFGYAIWEGF--------------DRPSPDH
UnkA_ChlPh          --WILRAWNVDGH-----NSHTNVCSSGARFGYAIWEGF--------------DRPSPDH
UnkA_PelLu          --WVFRAWNVDGH-----NSHTNVCSSGARFGYAIWEGF--------------DRPSPDH
UnkA_ChlCh          --WVLPAWNVDGH-----NSHTNVCSSGARFGYAIWEGY--------------DRPSPDY
UnkA_ProAe          --WVLKAWGVDGH-----NSHTNICSSGARFGYAIWQLY--------------DRPSPDH
UnkA_RubXy          --RVFRAWGVDAH-----NSHTNVCSSSGRFGYQIVGGF--------------DRPSPDY
DMSOA_HaeIn         PPASTMIARFMNCIGGYLNHYGDYSTAQIAVGLDYTYGGG----------WALGNGMADI
DMSOA_ActSu         PPGSTLIARLMNCIGGYLNHYGDYSTAQISVGLDYTYGGG----------WVLGNGMADI
DMSOA_EscCo         PPGNTLVARLMNCCGGYLNHYGDYSSAQIAEGLNYTYGG-----------WADGNSPSDI
NarG_EscCo          RVAGFSPIPAMSMVSYASGARYLSLIGGTCLSFYDWYCDLPPASPQTWGEQTDVPESADW
NarG_PseSt          RVIGFSPIPAMSMVSYAAGSRYLSLIGGVCLSFYDWYCDLPPASPQIWGEQTDVPESADW
NarG_StaCa          RIAGFTPIPAMSMLSYASGARFINLMGGEMLSFYDWYADLPPASPQIWGEQTDVPESSDW
NarG_MycTu          RVAGFSPIPAMSMVSHAAGSRFVELIGGVMTSFYDWYADLPVASPQVFGDQTDVPESGDW
NapA_PseSt          NKLMKAGFRSNNID-----PNARHCMASAAFGFMRTFGM-----------DEPMGCYEDI
NapA_RalEu          AKLYKAGFRSNNID-----PNARHCMASAAAGFMRTFGM-----------DEPMGCYDDF
NapA_ActAc          SKLWKAGFRSNNID-----PNARHCMASAAVAFMRTFGM-----------DEPMGCYNDI
NapA_DesVi          NKIFKGGFGTNNVD-----GNPRLCMASAVGGYVTSFGK-----------DEPMGTYADI
FdhH_EscCo          QKFARAVIGTNNVD-----CCARVUHGPSVAGLHQSVGN-----------GAMSNAINEI
FdhN_EscCo          QKFARSLGMLAVDN-----QARVXHGPTVASLAPTFGRG------------AMTNHWVDI
FdhA_WolSu          RKFAAFFGTNNLDT-----IARICHAPTVAGVSNTLGYG------------GMTNHLADM
ArolikeA_RosLi      TKYALRHINTANFT-----FHDTPSDVSSTPGFRDAG------------FDNFGPSYDDW
ArolikeA_MorSp      TKYALRHINTANFS-----FHDTPSDVTSTPGFRDAG------------FDNFGPSYDDW
ArolikeA_MarSp      TKYALRHLNTANFS-----FHDTPSDVTSTPGFRDAG------------FDNFGPSYDDW
ArolikeA_VibSp      TKYALRHVNTANFS-----FHDTPSDVTATPGFRDAG------------FDNFAPSYDDW
AroA_AerPe          GLFFFYGVRTAFAR-----IHNRPFFGPENPAAGDAG------------PGAMNTSYHDL
AroA_PyrCa          GLFFFYGVRTAFAR-----IHNRPFFGPENPAIGDAG------------PGAMNNSLHDL
AroA_SulTo          GLFLHMGLATPFVR-----FHYQVAFSLTEDALMEATNG----------KGTDTSSMLDI
AroA_ChlLi          GKFFLSGVKTNYLS-----IHNRPAYNSETWGTRERG------------MHELNYDVDDA
AroA_ChlPh          GKLFLSGIKTQYLS-----IHNRPAYNSETWGIRERG------------MHELNYDVDDA
AroA_TheTh          GKLFFAALSVKHIA-----IHNRPAYNSEVWGSRERG------------VHELNYTYEDA
AroA_ChlAu          GKFFFNAVQTINCS-----IHNRPAYNSEVHASRDMG------------VPELNFAYVDA
AroA_NT-26          GKLYFEAMKVKNIR-----IHNRPAYNSEVHGTRDMG------------VGELNNCYEDA
AroA_AgrTu          GKLYFEAMKVKNIR-----IHNRPAYNSEVHGTRDMG------------VGELNNCYEDA
AroA_XanAu          GKLYFGAMKVKNIR-----IHNRPAYNSEVHGSRDMG------------VGELNNCYEDA
AroA_NitHa          GKLYFGAMKVKNIR-----IHNRPAYNSEVHATRDMG------------VGELNNCYEDA
AroA_RosVa          GKLYFESMKIKNCR-----IHNRPAYNSEVHSSRDMG------------VDELNYAYEDY
AroA_AlcFa          GKLMFSAIQTPMVR-----IHNRPAYNSECHATREMG------------IGELNNAYEDA
AroA_AchSp          GKLMFTALQTPMVR-----IHNRPAYNSECHATREMG------------IGELNNAYEDA
AroA_HerAr          GKLMFSAIQTPTVR-----IHNRPAYNSECHATREMG------------IGELNNSYEDA
AroA_BurMu          GKLMFTALKTPLVR-----IHNRPAYNSECHATREMG------------IGELNNSYEDA
AroA_RhoFe          GKLMFSALQTPMVR-----IHNRPAYNSECHATREMG------------IGELNNSYEDA
AroA_ThiSp          GKLIFTGIQTPTVR-----IHNRPAYNSECFGNRDMG------------IFELNNSYEDA
NarB_PseSt          NKLARALVGTNNLD-----SNSRLCMSSAVVGYKRSLGA-----------DAPPCSYEDI
NasA_AzoVi          NKLARALVGTNNID-----SNSRLCMSSAVVGYKRSLGA-----------DAPPCAYEDV
NarB_SynPC          QKLVKGCLGTNNFD-----TNSRLCMSSAVSAYSLCLGS-----------DGPPACYEDL
NasA_KleOx          NKLMKGFIGAANID-----TNSRLCMSSAVTGYKRALGA-----------DVVPCSYEDV
NasA_RhoPa          NKLMKGFVGSANVD-----TNSRLCMASSVAGHRRAFGS-----------DTVPGTYADL
UnkA_SulAz          VKRVVWSWGVDGR-----NSHTNICSSNGRFGNIVTVGD--------------DRTSPDF
                                                                                

ArrA_SheAn          KNAKFILSFGA-DPIASNRQVSFYSQTWGDSL---DH------------AKVVVVDPRLS
ArrA_SheW3          KNAKFILSFGA-DPIASNRQVSFYSQTWGDAL---DH------------AKVVVVDPRLS
ArrA_DesHa          SETRYVLNWGA-DPVASNRQVPHVMNIWGNVA---DQ------------ATIVTIDPRLS
ArrA_WolSu          DNTRYVLGWGA-DPLASNRQVPHFINIWGKVR---DQ------------ARIAIIDPRLS
ArrA_ChrAr          DNMKYLIAWAC-DPLSSNRQIPNAIRKIQGVM---DR------------GKVVAVDPRMN
ArrA_GeoLo          AKTKCLVAWGC-DPLSSNRQVPNAINKLGDIF---DR------------GTVIVVDPRLS
ArrA_CloSp          QNTKYMICWGV-DPLCSNRQVSHYLNVFGELL---KKG-----------VKIVTIDPKYS
ArrA_AlkMe          RNTKYIICWGV-DPLCSNRQVSHYLNVFGELL---EKG-----------VKIATIDPKHS
ArrA_MLMS           LNTRYLLSWGC-DPVSSNRQVPVAIHAMGRIQ---EK------------GKIACIDPRFS
ArrA_AlkEh          ENCNCLLIFGA-GFLESFRPYNANMQMWGRMR---SKG-----------TRITMVDVRNS
ArrA_DesDC          AETRYILNWGA-DPVASNRQVPHVMNIWGNVA---DQ------------ATIVTIDPRLS
ArrA_DesY5          AETEYVLLWGA-DPVASNRQVPHAINIWGKVL---DQ------------ATVVAIDPRLS
ArrA_SulBa          TIPVIFWDGER-DMVSSNRQIPWFMNQQGYVK---DR------------AKITIIDPRLS
ArrA_BacAr          ENAFYEILWGA-DPIASNRQVPHTASIFGKLK---DQ------------AKIAVVDPRLS
ArrA_BacSe          ENALYEIFWGG-DPIATNRXVPHTASIWGELS---DR------------ATLACVDPRFS
Psr/PhsA_ArcFu      ENARYVIMLRR-NVAGSISVVHGWRLGQNRR-----K------------FKLVVLDPRYS
Psr/PhsA_PyrAe      ENANYILLIGR-NLDAAMGHIRRLTVAREKG------------------VKVVVVDPRAP
Psr/PhsA_DesDe      LNSRYIIMAGA-NRFEALVTPDSMDMMTALR----SG------------CKLVVLDPRHT
Psr/PhsA_MLMS       VNARYVIMAGA-DRAEAIFTPDTIDMFNRPA----GS------------CKLIYLDPRYT
Phs_WolSu           ANAKYVIMAGA-NRAEAIVTPDTMDLFKRTLG---RG------------CQLVVIDPRYS
Psr/PhsA_SheAn      SNSKYIINFGH-NLYEGINMSETRGMMAAQMD---KG------------AKLVVFEPRFS
Psr/PhsA_SalEn      ANTRYLVSFGH-NLYEGIEVADTHELMTAQE----KG------------AKMVSFDPRLS
PhsA_SalTy          ANTRYLVSFGH-NLYEGIEVADTHELMTAQE----KG------------AKMVSFDPRLS
PsrA_WolSu          AKAKYIINMGH-NVFEGIVISYVRQYMEAIE----NG------------AKVVTLEPRLS
Psr/PhsA_CamCu      ANAKYVVNFGH-NLFEGIVIADAKKLAKFADK---KD------------TKLLVLDPRFS
Psr/PhsA_GeoLo      ANSKVVVLIGS-HLGENMHNSQVQEFTDAIG----NG------------AKIIVVDPRFS
Psr/PhsA_CarHy      GNVKYYISCGR-NLVEGINVSQVTGIMKAKE----KG------------AKLIALDPRYS
Psr/PhsA_HalHa      RRTRYFLIFGR-NLAESFLNGEVRDWMRALA----DG------------AKSVYVDPRHT
Psr/PhsA_MooTh      RNVRYYIAFGR-NLTGGIKNPDVQKIVAAKA----EG------------AHLVAVDPRLS
Psr/PhsA_AlkEh      KNCRYTLMLGR-NITEALHNGEVRGWMDAMA----DG------------AKSVYVDPRYT
Psr/PhsA_TheCa      ANVKYLVTFGR-NFFEGIHVAQTRGVMTAVS----KG------------AKLVSFDPRFS
Psr/PhsA_AciCr      AKARCIVLIGT-HIGENLHNSQVRTFTDGIR----ND------------ATIIVVDPRFS
Psr/PhsA_FlaBa      RDTKCLVLIGS-HIGENMHNSQVQEMSDAIDN----G------------ATIIAVDPRLS
Psr/PhsA_TheTh      ENARYIVLIGH-HIGEDTHNTQLQDFALALKN----G------------AKVVVVDPRFS
Psr/PhsA_ProAe      ENSKYILFFGT-HYGENMHNTAVQEISEGIR----RG------------LKIVVFDPRFS
Psr/PhsA_CamCo      ANAKYVVNFGH-NLFEGIVIADAKKLAKFAAS---KD------------TKLLVLEPRFS
TtrA_DelAc          SHASFGLFIGAAPAQSGNPFQRQGRELAEARSR---EDN---------RFRYVVVSPVLP
TtrA_ComTe          KNSRFGLFIGTSPAQSGNPFQRVGRELAEARSR---GEH---------TYRYVVVSPMLP
TtrA_HydY0          DNTEYILSIGTAPAQAGNPFKRQGKLLARARTE---GP----------LKKIVVVTPTAV
TtrA_WolSu          KNCKFLLNIGTAPAHAGNPFKRQAKLLAQARTT---G-----------ECRYVTVTPILA
TtrA_TheCa          DECEFLINWGTAPGQAGNPFKLMGKLLANARAE---K-----------KLRYVTITPILT
TtrA_ChlAg          GNAEFVLFAGTNHFEANYGPTPQSPRITQGVIS---N-----------RMRYVVLDPRLS
TtrA_DehBA          GKSEFVIFTGASPFEASFGPTSRSMRISEGLDT---G-----------RMKYAVVDPRFS
TtrA_PyrAr          --AKVIIGAGWSMGRLHPGATGQGLIIERACEG---D------------LKLYYINPVAP
TtrA_PyrAe          --AKVIIGAGWSMGRVHPGATGQGLMIERACEG---E------------LKLYYVNPVAP
TtrA_AerPe          --SKVIIMAGASMGRLHPGTTGQGLLISRAGEG---D------------LKIYYVNPTAP
TtrA_ArcFu          --AKLLLMVGAQMGRLHPGATGQGLIVERAAEG---E------------LKVYYVNPTAP
UnkA_ThiDe          ANAKLVFLNSS-HAADAGHYYQQSASFIADAR--KKG------------AKLVVMDPRMS
UnkA_Nitsp          ANSRLIFLQSS-HAADAGHYFQQSAGLIADAR--KRG------------AKLVVIDPRLS
UnkA_Sulsp          ANAKLVFLQSS-HAADAGHYFQQSAGYIADAR--RKG------------AKLVVMDPRLS
UnkA_AzoEb          ANAKYVLNFGS-NILEAAYFHNPLSQRVTEGR--VDNH-----------MKIVTFDVRLS
UnkA_DecAr          ANAKYVLNFGS-NVLEASYFHNPLSQRVTEGR--VDNQ-----------MKIVTFDVRLS
UnkA_PyrIs          YRAKVVVNHGMGHLGDAAHFLMSHGPRLAVAR--FKG------------TKIISVREKYF
UnkA_RhoRH          ANAKVILLISS-H-LEAGHYFNPHAQRIMEGK--IEGG-----------ATVVVLDPRLS
UnkA_NocSp          ANAKTILLLSS-H-LETGHYFNPHAQRIMEAK--QNG------------AKIAVLDLRLS
UnkA_ChlAg          ANARVILLISS-H-LETGHYFNPHAQRIMEGK--MAG------------AKLIVLDTRLS
UnkA_ChlAu          ANARVILLISS-H-LETGHYFNPHAQRIMEGK--MAG------------AKLIVLDTRLS
UnkA_RosFl          AHARVILLISS-H-LETGHYFNPHAQRIMEGK--MAG------------AKLIVFDTRLS
UnkA_RosCa          AHARVILLISS-H-LETGHYFNPHAQRIMEGK--MAG------------AKLIVLDTRLS
UnkA_ChlLi          ANAKFILLVSA-H-LESGHYFNPHSQRIIEAR--MKG------------AKLAVLDPRLS
UnkA_ChlPh          ANAKFILLVSA-H-LESGHYFNPHSQRIIEAR--MKG------------AKLAVLDPRLS
UnkA_PelLu          ANAKFILLVSA-H-LESGHYFNPHAQRIVEAR--MKG------------AKLAVLDPRLS
UnkA_ChlCh          TNTKFMLLVSA-H-LESGHYFNPHAQRIMEAK--MKG------------AKLAVLDPRLS
UnkA_ProAe          SNAKFILLVSA-H-LEAGHYFNPHAQRIVEGR--MKG------------AKLAVLDPRLS
UnkA_RubXy          ANAGAIVLVSA-H-LESGHYFNPHAQRIIESK--MKG------------GKLIVLDPRLS
DMSOA_HaeIn         ENTKLIVLFGN-NPAETRMSGGGLTYCIEQAKAR-SN------------AKMIIIDPRYN
DMSOA_ActSu         ENTKLVVLFGN-NPAETRMSGGGLTYCIQQAKAK-SN------------AKLIVIDPRYT
DMSOA_EscCo         ENSKLVVLFGN-NPGETRMSGGGVTYYLEQARQK-SN------------ARMIIIDPRYT
NarG_EscCo          YNSSYIIAWGSNVPQTRTPDAHFFTEVRYKG------------------TKTVAVTPDYA
NarG_PseSt          YNSNYIIAWGSNVPQTRTPDAHFFTEVRYKG------------------TKTVAITPDYA
NarG_StaCa          YNANYIIMWGSNVPLTRTPDAHFMTEVRYKG------------------TKVVSVAPDYA
NarG_MycTu          WDASYLVMWGSNVPITRTPDAHWMAEARYRG------------------AKVVVVSPDYA
NapA_PseSt          EAADAFVLWGSNMAEM-HPVLWTRLTDRRLSAP---------------HVKVAVMSTFEH
NapA_RalEu          EAADAFVLWGSNMAEM-HPILWTRVTDRRLSHP---------------KTRVVVLSTFTH
NapA_ActAc          EQAEAFVLWGSNMAEM-HPILWSRITDRRLSNQ---------------DVKVAVLSTFEH
NapA_DesVi          DQATCFFIIGSNTSEA-HPVLFRRIARRKQVEP---------------GVKIIVADPRRT
FdhH_EscCo          DNTDLVFVFGYNPADS-HPIVANHVINAKRN-----------------GAKIIVCDPRKI
FdhN_EscCo          KNANVVMVMGGNAAEA-HPVGFRWAMEAKNNND----------------ATLIVVDPRFT
FdhA_WolSu          MHSKAIFIIGGNPAVN-HPVGMVHILRAKEAG-----------------AKIIVVDPHFS
ArolikeA_RosLi      AEADTLMMCGTDPYESKTILFTDYIMPAIQGG-----------------QKTIFMLPRRT
ArolikeA_MorSp      GAADTLMVCGTDPYETKTILFTQFMMPAIQRG-----------------MKTVILNPRET
ArolikeA_MarSp      RAADTLMICGTDPYETKTIIFTQYIMPAIQRG-----------------MKTVILNPRET
ArolikeA_VibSp      GAADTLMICGTDPYETKTIIFTQFIMPAVHRG-----------------MKTVILNPRET
AroA_AerPe          RLADTIILWGNNPYSTATVMFVKHVLDNLRGATKAEKQRWFNPGEPVIDSRIIIVDPRRT
AroA_PyrCa          RLADVVIFWGANPYSTGTVMFIEHALDNLRGATVEEKRRWYSQGESAGPAYMIIVDPRDT
AroA_SulTo          SITDVMVMWGINEYVTSTVNLIQHIFDNLRGATVSRKQQWFEPGEPTPPGMAIVVEARPS
AroA_ChlLi          RLADTVVLWGANAYETATILYTEHIMPNLQGGSVEDKNKAYESGEPAAEGFIVIIDPRKS
AroA_ChlPh          RLADTIVLWGANAYESGTILYTEHIMPNLQGGSIDEKESAFEAGEPAEEGRIIIVDPRKN
AroA_TheTh          RLADTIVLWGANSYETATVFYVEHMLPNIQGATVAEKQQAFDPGEPAEPGYLIVIDPRKT
AroA_ChlAu          ELSDTIVLWGANSYETQTNFYLVHMLPNLQGTTVKAKQDAR-PGEQVGPGRIIVIDPRRT
AroA_NT-26          ELADTIVAVGTNALETQTNYFLNHWIPNLRGESLGKKKELM-PEEPHEAGRIIIVDPRRT
AroA_AgrTu          ELADTIVAVGTNALETQTNYFLNHWIPNLRGESLEKKKQIM-PDEPHEAGRIIIVDPRRT
AroA_XanAu          ELADTLVAVGTNALETQTNYFLNHWVPNLRGTSLDKKKAEF-GSEPVAKARIVIVDPRRT
AroA_NitHa          ELADTIVAVGTNALETQTNYFLNHWVPNLRGSSVDKKKAEF-GAEPVDRGRIIVVDPRRT
AroA_RosVa          ELTDTIFMVGANSMETQTNLYLNHMVKGLQGG-----------------AKMIVVDPRRT
AroA_AlcFa          QLADVIWSIGNNPYESQTNYFLNHWLPNLQGATTSKKKERF-PNENFPQARIIFVDPRET
AroA_AchSp          ELADVLWSIGNNPYESQTNYFLNHWVPNLYGQTVEKKKARF-AGEDLPDTRIVFVDPRDT
AroA_HerAr          QVADVIWSIGNNPYETQTNYFLNHWLPNLNGSTEEKKKQWF-AGEPVGPGLMIFVDPRRT
AroA_BurMu          ELADVIMAIGCNSYETQTNYFLAHWMPNLQGQTLDKRKQRF-PGESIEAARIIFVDPRRT
AroA_RhoFe          QLSDTIFCIGANSYETQTNYFLNHWVPNMNGGTEDKKKKWF-PGETAAAAKVIIVDPRRT
AroA_ThiSp          ELADVIWSIGNNPYENQTNYFLVHWLPNLQGGTVDKKKKMF-PGEPVGPGKFIFVDPRRN
NarB_PseSt          EQADCLLIAGSNMAYAHPVLFRRLEEAKAKRPE----------------MTIIVVDPRRT
NasA_AzoVi          EQSHCLLIAGSNMAYAHPVLFRRLEAAKARRPE----------------MKIIVVDPRRT
NarB_SynPC          DLADCLLIVGSNTAECHPILFNRYRKRHKQGG-----------------TNLIVVDPRCT
NasA_KleOx          ENSDLVVLVGSNAAWAHPVLYQRLAQAKRDNPQ----------------MRVVVIDPRRT
NasA_RhoPa          DQADLIVLVGSNAAWCHPVLYQRIIANKRARG-----------------ATIVVIDPRRT
UnkA_SulAz          ANSRLILLVSS-HAADAGHYYQQHAGYIADAR----AKG----------AKLVVIDPRLS
                                                                                

ArrA_SheAn          ASAAKAH---------------------------KWIPIEPGQDSVLALAIAHVALVEG-
ArrA_SheW3          ASAAKAH---------------------------KWIPIEPGQDSVLALAIAHVALVEG-
ArrA_DesHa          ASAAKSQ---------------------------EWMPVIPGEDGALAVAIAHVILTEG-
ArrA_WolSu          ATAAKAD---------------------------HWLPIIPGEDSALAVAMAHVILAGG-
ArrA_ChrAr          NTASKAQ---------------------------EWLPIKPSEDGALALAMAHVIITKG-
ArrA_GeoLo          SIAAKAN---------------------------EWLPIKPGEDGALASAIAHLLLTEG-
ArrA_CloSp          STAAKSH---------------------------VWMPVIPGQDGALATAMAHVILAEG-
ArrA_AlkMe          ATAAKSH---------------------------VWMPVKPGQDGALATAMAHVILTEG-
ArrA_MLMS           TTAAKAD---------------------------DWLPVIPGTDGALGMAMAHVILTEG-
ArrA_AlkEh          VTAAAAD---------------------------RKLIVSPGTDGAIALAIAHVILTEG-
ArrA_DesDC          ASAAKSQ---------------------------EWMPVIPGEDGALAVAIAHVILTDG-
ArrA_DesY5          ASAAKAQ---------------------------EWMPVIPGEDGALAVAIAHVILSEG-
ArrA_SulBa          ATAAKAD---------------------------RWAPIIPGTDSALAVAIAHVILSEG-
ArrA_BacAr          TTAAKAD---------------------------EWLPVIPGEDGALAIAIAHVLLTEE-
ArrA_BacSe          TTAANQM---------------------------NGCRLIPGEDGAIASAIAHVILTEG-
Psr/PhsA_ArcFu      ETAAKAD---------------------------VWLPIKPGTDLAFLLAMMNVIINEK-
Psr/PhsA_PyrAe      NLAYSSV---------------------------EWIPINPGTDAAFVLSLIYVIISEG-
Psr/PhsA_DesDe      KTAALAS---------------------------EWHPIRPGTDMAFMLAVAHVIIAEK-
Psr/PhsA_MLMS       KTAAKAD---------------------------QWLPIKPGTDMAFALALMQVIIDED-
Phs_WolSu           HTAHKAD---------------------------LWLPIKAGTDLAFVLALTHVVLSEE-
Psr/PhsA_SheAn      IVADKAD---------------------------EWYAIRPGTDVAVALALCHVLIEDN-
Psr/PhsA_SalEn      IFSSKAD---------------------------EWHSIRPGGDLAVLLAMCHVMIDEQ-
PhsA_SalTy          IFSSKAD---------------------------EWHAIRPGGDLAVLLAMCHVMIDEQ-
PsrA_WolSu          VMAQKAS---------------------------EWHAIKPGHDLPFVLGFMHTLIFEN-
Psr/PhsA_CamCu      VVASKAD---------------------------EWLPVKPGTDIAFVMALINTWIKNG-
Psr/PhsA_GeoLo      VAAGKAH---------------------------HWLPIKPASDMALILAWINIIIREG-
Psr/PhsA_CarHy      NFAALAS---------------------------EWVPIRPGTDLAFLLAMIHLIIKNE-
Psr/PhsA_HalHa      ITADRSH---------------------------EWLPIRPLTDHALVLALIHTVIEEE-
Psr/PhsA_MooTh      DFAYFAD---------------------------EWLPIRPGTDLAMVLAMINVLINEN-
Psr/PhsA_AlkEh      VTASKSQ---------------------------EWLPIRPLTDHALVLALIHVVIEEA-
Psr/PhsA_TheCa      LTSAKAH---------------------------EWFAIRPGTDLAVVLAINHVLIRDG-
Psr/PhsA_AciCr      VAAGKAN---------------------------HWLPIRPGTDIALLLAWMNVILAER-
Psr/PhsA_FlaBa      TAASKSQ---------------------------HWLAIKPSTDIALLLAWMHVLITEE-
Psr/PhsA_TheTh      TAAAKAH---------------------------RWLPIKPGTDTALLLAWIHVLIYED-
Psr/PhsA_ProAe      TLAGKAE---------------------------KWLPIKAGTDIAMMQAIMNVLISED-
Psr/PhsA_CamCo      VVASKAD---------------------------EWLPVKPGTDLAFVLALINTWIQNG-
TtrA_DelAc          TSSSLAAG-SGN----------------------RWLAVKPASDLALAMALIRVILDEA-
TtrA_ComTe          TSSSHAAG-ENN----------------------RWLPVKPGSDLALAMGLIRWIIDNE-
TtrA_HydY0          NTDNMSIG-AKY----------------------EWVPIYPGQDLAFVMGLFRYIIENN-
TtrA_WolSu          NSDNIAVG-ERS----------------------RWLPVAPSGDLALVMGMIRLIIEEK-
TtrA_TheCa          NSDTIAT--DRS----------------------TWIPIKPQGDLALAMGMIRWIIENK-
TtrA_ChlAg          KLASKAW---------------------------KWIPIKPGTDGAFAMGMIRWIIEQQ-
TtrA_DehBA          KAASKAW---------------------------KWLPAKPGTEGALALALIRWIFDNS-
TtrA_PyrAr          RTPCNGN----I----------------------IWIPVKPGEDATLAFAVIRWLIENK-
TtrA_PyrAe          RTTCNGN----I----------------------IWIPVKPGEDAALAFAVIRWLIENK-
TtrA_AerPe          RTDAGGN----I----------------------VWIPIKPGYDAALAFALIRWIIENE-
TtrA_ArcFu          RTTANGN----I----------------------VWVPIRPGTDAAFAMALLRVMFERG-
UnkA_ThiDe          NSAG-MA-D-------------------------LWIAVWPGTEPAIYLYLVQRILNEN-
UnkA_Nitsp          NSAG-MA-D-------------------------LWLPVWPGTEAALYLYLANRVLHEKK
UnkA_Sulsp          NSAG-IA-D-------------------------LWIPVWPGTEAALYLHLANRILNETD
UnkA_AzoEb          NTAG-FS-D-------------------------EWIPVFPATDGAVALAIGHVILRED-
UnkA_DecAr          NTAG-FS-D-------------------------EWIPVFPATDGAVALAIGHVILRED-
UnkA_PyrIs          HTEL-LA-D-------------------------YWVAPWPGTEAWLWAAVANVLINELN
UnkA_RhoRH          NTAS-HA-D-------------------------LWIAPWPGSEAAILLAVAAHLLRTG-
UnkA_NocSp          NTAS-HA-D-------------------------LWIAPWPGSEGAIFLAVASYLLRTG-
UnkA_ChlAg          NTAS-MA-D-------------------------EWLSPWPGSEAAILLAIANYLIRTG-
UnkA_ChlAu          NTAS-LA-D-------------------------EWLSPWPGSETAILLAIANYLIRTG-
UnkA_RosFl          NTAS-LA-D-------------------------EWIAPWPGSETAILLAIARHLIVTR-
UnkA_RosCa          NTAS-LA-D-------------------------EWLAPWPGSETAILLAIARHLIVGK-
UnkA_ChlLi          NTAS-MS-D-------------------------YWMPSYPGTEPAVLLAMAKVIIDEG-
UnkA_ChlPh          NTAS-MS-D-------------------------YWMPSYPGSEPAILLAMAKIIIDEG-
UnkA_PelLu          NTAS-MS-D-------------------------YWMPTYPGTEPAVMLAMAKVIIEEG-
UnkA_ChlCh          NTAS-MA-D-------------------------YWLTTFPGSEAAVLLALAKVLIDEG-
UnkA_ProAe          NTAS-MS-D-------------------------YWMPSYPGSEPAVLLAMAKVILDEG-
UnkA_RubXy          NSAA-MA-D-------------------------YWLPTRPGSEAAVLLCVVNVILQEG-
DMSOA_HaeIn         DTGAGRED--------------------------EWIPIRPGTDAALVAALAYVMIQEN-
DMSOA_ActSu         DTGVGKED--------------------------EWIPIRPGTDAALVSALAYVMITEE-
DMSOA_EscCo         DTGAGRED--------------------------EWIPIRPGTDAALVNGLAYVMITEN-
NarG_EscCo          EIAK-LCD--------------------------LWLAPKQGTDAAMALAMGHVMLREFH
NarG_PseSt          EVAK-LTD--------------------------LWLNPKQGTDAALAQAFAHVIFKEFH
NarG_StaCa          ENVK-FAD--------------------------NWLAPNPGTDAAVAQAMTHVILQKYY
NarG_MycTu          DNTK-FAD--------------------------EWVRCAAGTDTALAMAMGHVILSECY
NapA_PseSt          RSFE-LAD--------------------------IPMIFNPQTDLVILNYIANHIIQSG-
NapA_RalEu          RCFD-LAD--------------------------IGIIFKPQTDLAMLNYIANYIIRNN-
NapA_ActAc          RSFE-LAD--------------------------YSLIFKPHTDLVILNYIINYLIQND-
NapA_DesVi          NTSR-IAD--------------------------MHVAFRPGTDLAFMHSMAWVIINEE-
FdhH_EscCo          ETAR-IAD--------------------------MHIALKNGSNIALLNAMGHVIIEEN-
FdhN_EscCo          RTAS-VAD--------------------------IYAPIRSGTDITFLSGVLRYLIENN-
FdhA_WolSu          RTAT-KAD--------------------------HYVRLRNGTDVAFMYGMIRHIVKNG-
ArolikeA_RosLi      GGTAFAEKNGG-----------------------IVLDIQPGTDLPVVLAIARVIVENGW
ArolikeA_MorSp      AGIAYMKKHGG-----------------------LHIDLNPGSDNLVIGAILRVIMDNGW
ArolikeA_MarSp      AGIAYMKKHGG-----------------------LHLDVNPGSDTLVVGAIARIIMQNDW
ArolikeA_VibSp      AGIAWLKAQGG-----------------------LHLDINPGSDNLVIGAIARVILEQGW
AroA_AerPe          ETVEAAEAAAGK-------------------DRVLHLQVKPGTDIVLANAIARVIYERYG
AroA_PyrCa          ETVRAARAAGG--------------------DRVLVLRPEPGTDIVLANAIARVIYERYR
AroA_SulTo          ETAHAVAAAVGCTVEQAMNGTCNVGKSQEGLPQVLVVQVNPGTDTELINAVAAYIYYTYG
AroA_ChlLi          ATVTVSQDIAA--------------------DRVLHIRPNLGTDWILANAIARIIWENSW
AroA_ChlPh          ATVTISQDIDP--------------------DRVLHIRPNLGTDWILANAIARIVWENKW
AroA_TheTh          SSYTVAAQVAP--------------------DRVMLLRPNLGTDYILANAIARAVWEKGY
AroA_ChlAu          ATVVVSERAAGK-------------------DRVLHLQLNPGTDIALANAIARVVYERGW
AroA_NT-26          VTVNACEQTAGA-------------------DNVLHLAINSGTDLALFNALFTYIADKGW
AroA_AgrTu          VTVNASEETAGK-------------------DNVLHLAINSGSDLALFNALFTYIADKGW
AroA_XanAu          VTVNASEVEAGK-------------------ENVLHLALNSGTDLILFNAWLTYAAEKGW
AroA_NitHa          VTINACEAEAGK-------------------DGVMHLAVNSGTDLILFNAWLTYIASKGW
AroA_RosVa          LTIASSEQYAGP-------------------ENVLHLAIAEGTDMVLFNALLTHIVDQGW
AroA_AlcFa          PSVAIARHVAGN-------------------DRVLHLAIEPGTDTALFNGLFTYVVEQGW
AroA_AchSp          PSIAIARQIVGK-------------------DRLLHLAIEPGTDIALFNGLFTYVVDQGW
AroA_HerAr          TSIAIAEQTAK--------------------DRVLHLDINPGTDVALFNGLLTYVLQQGW
AroA_BurMu          TTVAIAEHIAGK-------------------QNVLHLDIEPGTDIALFDGLLTYVVDQGW
AroA_RhoFe          ATVAISEQVAGK-------------------DNVLHLDIEPGSDTALFNTLFTYVVAQGW
AroA_ThiSp          PSISICEDLAK--------------------DQVLHLAINPGSDGALFNGLLTYIVDQGW
NarB_PseSt          DTSELAD---------------------------LHLPILPGTDVALFHGLLHILMWEG-
NasA_AzoVi          DTCELAD---------------------------LHLAILPGTDVALFHGILHILLWEG-
NarB_SynPC          PTAEVAD---------------------------LHLALKPGSDVALLNGLGWLLYQMG-
NasA_KleOx          ATCDIAD---------------------------RHLALAPGSDGGLFVGLLNAIAASG-
NasA_RhoPa          ASVEDDD---------------------------LHLPVAPGMDTVLFSGLLVHLADTL-
UnkA_SulAz          NSAGMAD---------------------------LWIPAWPGTEAAINLAMISRIVKEE-
                                                               :  .             

ArrA_SheAn          -----VWHKPFVGDFIEGKNLFKAGKTVSV------------------------------
ArrA_SheW3          -----LWHKPFVGDFVEGKNLFKAGKTVSV------------------------------
ArrA_DesHa          -----LWYKDFVGDFNEGVNLFKKGVTVPE------------------------------
ArrA_WolSu          -----AWNKGYVGDFVDGHNYFKPGELVPESIEVEGKII---------------------
ArrA_ChrAr          -----LWSKEFVGDFKDGKNKFVAGKTVKE------------------------------
ArrA_GeoLo          -----LWSREFVGDFKDGKNLFKAGATVDE------------------------------
ArrA_CloSp          -----LWSREFVGDFTDGNNAFISGKNVKE------------------------------
ArrA_AlkMe          -----LWSREFVGEFKDGENHFVAGNTVDE------------------------------
ArrA_MLMS           -----LWYKPFVGDFVDGENRFVTGRSVNE------------------------------
ArrA_AlkEh          -----LWDRPFVGDFTRSRLRFETGKPIDP------------------------------
ArrA_DesDC          -----LWNKDFVGDFNDGVNLFKKGAIVPE------------------------------
ArrA_DesY5          -----LWNKEFVGDFKDGVNLFKKGQTVSE------------------------------
ArrA_SulBa          -----RWNKSFVGDFQDGKNYFIPGSTVPTEVIVD-------------------------
ArrA_BacAr          -----LWYKPFVGDFKDGKNKFVEGRTVSE------------------------------
ArrA_BacSe          -----VWYKPFVGDFKDGQNRFVEGRDVNE------------------------------
Psr/PhsA_ArcFu      -----LYDSNFLAKYSNAPMLLK-DGKPFKVWDENGKKK-YLVFDLAKGAAVEHDSAMLP
Psr/PhsA_PyrAe      -----LYDAAFLKKYTNAPFLIKPDGQPLTQKDLGQEGTAYLVYDNAAKSLAPHDKAQDP
Psr/PhsA_DesDe      -----LYDEEWIREKTYG------------------------------------------
Psr/PhsA_MLMS       -----LHDKEFIEQYCTG------------------------------------------
Phs_WolSu           -----IYNKKFVEEKFNG------------------------------------------
Psr/PhsA_SheAn      -----LYDKAFIERYVEG------------------------------------------
Psr/PhsA_SalEn      -----LYDASFVERYTSG------------------------------------------
PhsA_SalTy          -----LYDASFVERYTSG------------------------------------------
PsrA_WolSu          -----LYDKKFVQKYCTG------------------------------------------
Psr/PhsA_CamCu      -----TYDKEFIDKFTIG------------------------------------------
Psr/PhsA_GeoLo      -----WYDREYVAKYTHG------------------------------------------
Psr/PhsA_CarHy      -----WYDKEFVKNYTIG------------------------------------------
Psr/PhsA_HalHa      -----LYDSAFVEDYCTG------------------------------------------
Psr/PhsA_MooTh      -----LYDAAFVAAYTTG------------------------------------------
Psr/PhsA_AlkEh      -----LYDRAFVDEYTIG------------------------------------------
Psr/PhsA_TheCa      -----LYDRDFIDKYTEG------------------------------------------
Psr/PhsA_AciCr      -----RYDAGYVARNTVG------------------------------------------
Psr/PhsA_FlaBa      -----LYDKDYVAKYASG------------------------------------------
Psr/PhsA_TheTh      -----LYDKEYVAKYTVG------------------------------------------
Psr/PhsA_ProAe      -----LYDKQFVAENTVG------------------------------------------
Psr/PhsA_CamCo      -----TYDKEFIEKFTTG------------------------------------------
TtrA_DelAc          -----RHDTGFLAQPGPAAMQA-AGEASWSNATHLLVNEPGHPRHGSFLRGADLGWA---
TtrA_ComTe          -----RYDRQFLTQPGPAAMAA-VGEASWSNATHLLINDPRHPRYGQFLRGADIGLP---
TtrA_HydY0          -----LYNAPYLSIPSEEAMKA-ANEVSYTNATHLVIQDEGEDYG---------------
TtrA_WolSu          -----RYLADYLAIPSLESQKA-LEEVSFTNATHLIIQ-KGEKEG---------------
TtrA_TheCa          -----RYNEAYLSIPSAEAMKQ-YKEGSFTNASHLVVVEKGHPLEGKFLFK-----E---
TtrA_ChlAg          -----RYNATFLAAANKAAAAA-IGEPSWTNATWLVKIKDG--TPGKFLRASDIGLTTV-
TtrA_DehBA          -----RYDARYLANANKAAADA-DGEPTWSGSSWLVKIDAAG-RAARLLRASDIGLE---
TtrA_PyrAr          -----RYNEEFLSLPNRDSAKK-AGYPVNTNATWLVITEG--QRFGEYLKARDIG-----
TtrA_PyrAe          -----RYNEEFLSIPNRDSAKK-LGYPVNTNATWLVITEG--ERFGEFLKARDVG-----
TtrA_AerPe          -----RYNKEFLEIPNEEAAER-KGYPVHSNATWLVIMEEGHEKWGEYLKAKDVG-----
TtrA_ArcFu          -----YYDAEFLSYANTDAARK-AGYPLNTNASWLVIWEG--DRKGEFLKGEDIG-----
UnkA_ThiDe          -----KVDKDFVKKWINWEVFL-DNKKYLEFMVSK-------------------------
UnkA_Nitsp          KNGEDMIDHEFVRNWVNWKKLM-KDKEYLNFIKEK-------------------------
UnkA_Sulsp          IHGKSLVNHAFFKNWVNWDQLM-KDKEQLALMVSKG------------------------
UnkA_AzoEb          -----LQDSEFIDTWT--------------------------------------------
UnkA_DecAr          -----LQDSDFITNWT--------------------------------------------
UnkA_PyrIs          -----AVDWEFVRRWWNWDWFL-RDRKLLQHLYNMGYIKTLPPDDI------------Y-
UnkA_RhoRH          -----QIDRAFIRRWVNWSTYM-THR----------------------------------
UnkA_NocSp          -----SIDREFIRRWVNWDVYL-ERL----------------------------------
UnkA_ChlAg          -----QYNRDFVRRWTNWADYL-RAE----------------------------------
UnkA_ChlAu          -----QYNRDFVRRWVNWADYL-RAE----------------------------------
UnkA_RosFl          -----KYDRTFVRRWVNWEEYL-RHE----------------------------------
UnkA_RosCa          -----KYDRDFVRRWVNWEQYL-RCE----------------------------------
UnkA_ChlLi          -----LYNRTYLENWVNWQEYL-QAE----------------------------------
UnkA_ChlPh          -----IYNRDYLENWVNWQAYL-QTE----------------------------------
UnkA_PelLu          -----LYNRDYLENWVNWKEYL-ANE----------------------------------
UnkA_ChlCh          -----LYNRDYLENWVNWQEYL-QKE----------------------------------
UnkA_ProAe          -----LYNRDYLENWVNWQQYL-ESE----------------------------------
UnkA_RubXy          -----LCDERFLYDWTNWREYL-RNR----------------------------------
DMSOA_HaeIn         -----LVDQPFLDKYCVGYDEKTLPTDAPKNG----------------------------
DMSOA_ActSu         -----LVDQPFLDKYCVGYDENTLPADAPQNG----------------------------
DMSOA_EscCo         -----LVDQAFLDKYCVGYDEKTLPASAPKNG----------------------------
NarG_EscCo          LDNPSQYFTDYVRRYTDMPMLVMLEERDGYYAAGRMLRAADLVDALGQENNPEWKTVAFN
NarG_PseSt          LEKPSEYFRDYAKRYTDLPVLVRLNEKDGSYIADRFLRASDLADNLGQENNPEWKTIAVD
NarG_StaCa          VDEPSEMFVNYAKQYTDMPFLLMFDEHEGGYKAGRFLRASDLG---MESENNEWKPVIVD
NarG_MycTu          VRNQVPFFVDYVRRYTDLPFLIKLEKRGDLLVPGKFLTAADIGE---ESENAAFKPALLD
NapA_PseSt          -----AVNKEFIDKHTRFAKGATNIGYGLRPTDPLELKAENAAV----------------
NapA_RalEu          -----KVNKDFVNKHTVFKEGVTDIGYGLRPDHPLQKAAKNASD----------------
NapA_ActAc          -----AINRDFVNKHTKFKRGETDIGYGLRPENPLEQKAKNVKT----------------
NapA_DesVi          -----LDNPRFWQRYVNFMDAEGKP-----------------------------------
FdhH_EscCo          -----LYDKAFVASRTEG------------------------------------------
FdhN_EscCo          -----KINAEYVKHYTNASLLVRDDFAFEDGLFS--------------------------
FdhA_WolSu          -----LEDKEFIRQRLFG------------------------------------------
ArolikeA_RosLi      Q------DDAWIEQWVNNKWESSSGFGQGTRNTPWQWRTTWGKF----------------
ArolikeA_MorSp      Q------DDEWIDKWVNNKWESNSGFGQGTRNTPWQWRTTWGKF----------------
ArolikeA_MarSp      Q------DKEWISQWVNNKWESNSGSGQGTRNTPWQWRTTWGKF----------------
ArolikeA_VibSp      Q------DNEWIENWVNNKWESSSGFGQGTRNTPWQWRTTWGKF----------------
AroA_AerPe          -----DVVEEFVNHYRSAA--G-WGFKWDEEG----------------------------
AroA_PyrCa          -----DVVEKYVQQYRDAA--QRFGFGWDENA----------------------------
AroA_SulTo          S----TTVQNFINMYQQAQ--SNSNNAFTFN-----------------------------
AroA_ChlLi          Y------DQEFLDNRTDMK-----------------------------------------
AroA_ChlPh          Y------DNDYLQKRTDMK-----------------------------------------
AroA_TheTh          Y------DMAYLQARTDMT-----------------------------------------
AroA_ChlAu          H------DKDFVANRVEAE-----------------------------------------
AroA_NT-26          V------DRDFIDKSTL--REGTARPPLYPARGVSEANPGH-------------------
AroA_AgrTu          V------DREFIDKSTL--REGVARPPLYPARGGSDSKPGH-------------------
AroA_XanAu          I------DKGFIAAS---------------------------------------------
AroA_NitHa          I------DKAFIDAS---------------------------------------------
AroA_RosVa          I------DADFIAASTFQSGEAVAQDEAHPAG----------------------------
AroA_AlcFa          I------DKPFIEAH---------------------------------------------
AroA_AchSp          I------DKPFIKDH---------------------------------------------
AroA_HerAr          I------AKEFIAQH---------------------------------------------
AroA_BurMu          H------DKAFIAAY---------------------------------------------
AroA_RhoFe          H------DKAFIAKH---------------------------------------------
AroA_ThiSp          I------NKDFIAKH---------------------------------------------
NarB_PseSt          -----WIDRRFIDAHTEG------------------------------------------
NasA_AzoVi          -----WIDRAWIEAHTEG------------------------------------------
NarB_SynPC          -----YVKKDFIANQTEG------------------------------------------
NasA_KleOx          -----AISDDFNDAQR--------------------------------------------
NasA_RhoPa          -----ALDDAYLEAHTTGL-----------------------------------------
UnkA_SulAz          -----KFNKEFVKRWFNWKQFIEDKDYLNFLKEKG-------------------------
                              :                                                 

ArrA_SheAn          -----------------------------------------ESFKETHTYGLVEWW----
ArrA_SheW3          -----------------------------------------ESFKETHTHGLVEWW----
ArrA_DesHa          -----------------------------------------EAFTEKYTSGVVKWW----
ArrA_WolSu          ----------------------------------------PVEFKEKHTYGVVKWW----
ArrA_ChrAr          -----------------------------------------EDFEEKLTNGIVKWW----
ArrA_GeoLo          -----------------------------------------AAFAEKQTYGIVKYW----
ArrA_CloSp          -----------------------------------------ETFEEIHTHGVVKWW----
ArrA_AlkMe          -----------------------------------------DNFEENHTYGITKWW----
ArrA_MLMS           -----------------------------------------ATFQEKETNGLVKWW----
ArrA_AlkEh          -----------------------------------------DTFSENWVKDLPAWW----
ArrA_DesDC          -----------------------------------------ESFTEKYTSGIVKWW----
ArrA_DesY5          -----------------------------------------ELFEEKLTFGIVKWW----
ArrA_SulBa          ------------------------------------EKSLPVVFEENHTYGVVAWW----
ArrA_BacAr          -----------------------------------------DDFEEIQTYGLVKWW----
ArrA_BacSe          -----------------------------------------DDFEEIQTHGLVKWW----
Psr/PhsA_ArcFu      A---------------LEGEYEVE------------GEKVIPAFEALKRRVAEY------
Psr/PhsA_PyrAe      A---------------LDYEGEVQTPAG--------VIKVKTAFRLLAERAAKY------
Psr/PhsA_DesDe      -------------------------------------------LEQLAGHVRPY------
Psr/PhsA_MLMS       -------------------------------------------FAELVEHVKNY------
Phs_WolSu           -------------------------------------------FEEYKAHILQQNY----
Psr/PhsA_SheAn      -------------------------------------------FDAFAAEVKAY------
Psr/PhsA_SalEn      -------------------------------------------FEQLVQAVKET------
PhsA_SalTy          -------------------------------------------FEQLAQAVKET------
PsrA_WolSu          -------------------------------------------FEELKASIEPC------
Psr/PhsA_CamCu      -------------------------------------------FDKVVENTKDT------
Psr/PhsA_GeoLo      -------------------------------------------FDKLAAAVQQY------
Psr/PhsA_CarHy      -------------------------------------------FEEVAAEVEKY------
Psr/PhsA_HalHa      -------------------------------------------LDELRERVAGY------
Psr/PhsA_MooTh      -------------------------------------------FEELKKGVSGY------
Psr/PhsA_AlkEh      -------------------------------------------LEELRQRVRGY------
Psr/PhsA_TheCa      -------------------------------------------FEAVKASLTAC------
Psr/PhsA_AciCr      -------------------------------------------LEALCAHVAPF------
Psr/PhsA_FlaBa      -------------------------------------------FKQLREHVQDY------
Psr/PhsA_TheTh      -------------------------------------------FEELKAHVKDF------
Psr/PhsA_ProAe      -------------------------------------------FDELWAEVQQM------
Psr/PhsA_CamCo      -------------------------------------------FDEIVKSVEGK------
TtrA_DelAc          -LPAPAEDG-----------KPSQDVFVVQRADGSLAP--HTQAEPAQLMVRTR--VAVP
TtrA_ComTe          -LPEPVDEK-----------TPAEDVYVVQLADGSLAA--HTVATAAELIVER---EFTP
TtrA_HydY0          -----KILR-----------DQNGDPYVMDAATNSLQN--AKNVRTGVLFVNQ-------
TtrA_WolSu          -----QILK-----------DSQGSPWVIDVKEGVLRD--SKSVLRGELDFAG-------
TtrA_TheCa          -VPPVKEGE-----------EPGKIFYCIDHATGELAL--VTQTSKARLSVDQ-------
TtrA_ChlAg          -VETTDAEGKKTKQYVTTDGTIFAFDPFVALVNGAPTP--IDPNNPEATPVMG-------
TtrA_DehBA          ------QGN-------------FSFDTPLVMKQGQFTR--FDPND-KVNAVEG-------
TtrA_PyrAr          ---------------------LENSDKPVVWTGEKFAT--YDSVDKADLYYVG-------
TtrA_PyrAe          ---------------------IEDSDKPVVWTGERFAT--YDSVDKADLYYVG-------
TtrA_AerPe          ---------------------LEDSDKPVVFTGEGLAT--YDSVDNAEIDWEG-------
TtrA_ArcFu          ---------------------LGSDNPVVYAG--SFVT--NDSVEKAEIFFDG-------
UnkA_ThiDe          --------------------------------GYISKLPNGDQFEDFIDVLKE--LYSP-
UnkA_Nitsp          --------------------------------GYISQLPKDESYESFIELLKD--MYKH-
UnkA_Sulsp          ---------------------------------YMKQVPQDESYESFIEMLKE--IYSP-
UnkA_AzoEb          --------------------------------------------NVTVDELKA--HYAQ-
UnkA_DecAr          --------------------------------------------NVTVDELKA--HYKQ-
UnkA_PyrIs          --G-------------------------VTEDGVVYIKDYAKAWDYFQKFLRE--YFAN-
UnkA_RhoRH          -----------------------------------HPEHPADDFDQFIRALTE--DYAG-
UnkA_NocSp          -----------------------------------HPG-TPKDFDAFLARLTE--DYAR-
UnkA_ChlAg          -----------------------------------HPN-VPVSFEHFEMKLQE--LYAQ-
UnkA_ChlAu          -----------------------------------HPD-LPVSFEHFEMKLQE--LYAQ-
UnkA_RosFl          -----------------------------------HPD-LPLRFETFEAKLEE--LYAR-
UnkA_RosCa          -----------------------------------HPD-LPVRFETFEAKLEE--LYAS-
UnkA_ChlLi          -----------------------------------YPGT-PVTFENFIEGLKK--EYAH-
UnkA_ChlPh          -----------------------------------YPGT-PVTFENFIDALKK--EYSE-
UnkA_PelLu          -----------------------------------YPGS-QVSFEAFIEALAK--EYAK-
UnkA_ChlCh          -----------------------------------YPKE-PVTFERFIEALKA--EYRD-
UnkA_ProAe          -----------------------------------YPDR-PTTFEAFIEALSA--EYND-
UnkA_RubXy          -----------------------------------RPGEDPDSFESFLEALRE--EYAR-
DMSOA_HaeIn         ----------------------------------------HYKAYILGYGNDGIAK----
DMSOA_ActSu         ----------------------------------------HYKAYILGQGEDGIAK----
DMSOA_EscCo         ----------------------------------------HYKAYILGEGPDGVAK----
NarG_EscCo          ------TNGEMVAP------NGSIGFRWGEKGKWNLEQRDGKTGEETELQLSLLGSQ-DE
NarG_PseSt          G-----STGELVSP------LGSIGYRWGEKGKWNIEAREGKDGRDVDLSLTQIEG--GE
NarG_StaCa          N-----ESGEIIVP------NGTMGQRWEEGKQWNLK-LENEDGSKVDPALSVAEGE-HD
NarG_MycTu          E-----LTNTVVVP------QGSLGFRFGEDGVGKWNLDLGSVVPALSVEMDKAVNGDRS
NapA_PseSt          -----------------------------------ANTWTDIGYEDYVEFLKPYT-----
NapA_RalEu          -----------------------------------PGAAKVITFDEFAKFVSKYD-----
NapA_ActAc          -----------------------------------AGKMYDSNFDELKALVAEYT-----
NapA_DesVi          -----------------------------------------SDFEGYKAFLENYR-----
FdhH_EscCo          -------------------------------------------FEEYRKIVEGYT-----
FdhN_EscCo          -----------------------------------GYDAEKRQYDKSSWNYQLDENG---
FdhA_WolSu          ------------------------------------------------------------
ArolikeA_RosLi      ---------------------------------------QTDGFEDWKEWLLA--QDYA-
ArolikeA_MorSp      ---------------------------------------QTDGFEDYKKWNQA--QDEF-
ArolikeA_MarSp      ---------------------------------------QTNGYEDYKKWNLA--QAEY-
ArolikeA_VibSp      ---------------------------------------QTNGFDDYKQWNLE--QKEY-
AroA_AerPe          ----------------------------------------FQKYVSEALQVGEETLDEV-
AroA_PyrCa          ----------------------------------------WRLYLEKALQINRP-LDDF-
AroA_SulTo          --------------------------------------NTNYQYYLQYLQ-SKS-LSDW-
AroA_ChlLi          ---------------------------------------TFGEYKQKSLQAGKP-LATV-
AroA_ChlPh          ---------------------------------------TFEEYKVKSLQTGKP-LSAV-
AroA_TheTh          ---------------------------------------LFEEYKAKSLKLSVP-YDEF-
AroA_ChlAu          ---------------------------------------TVQPFLEQSLQIGKS-LDEV-
AroA_NT-26          ----------------------------------------LSSFEDAVEGCRMS-IEE--
AroA_AgrTu          ----------------------------------------LSNFEDAVEGCRVS-IEE--
AroA_XanAu          ----------------------------------------TKDFDKALAANKVS-VAE--
AroA_NitHa          ----------------------------------------TKNFDKARTANNVS-LDE--
AroA_RosVa          ----------------------------------------LGSLDYAMQTCRTS-LDE--
AroA_AlcFa          ----------------------------------------TKGFDDAVKTNRLS-LDE--
AroA_AchSp          ----------------------------------------TSGFDEAVKTNRMS-LDE--
AroA_HerAr          ----------------------------------------TVGFEDAVKTNQMS-LAD--
AroA_BurMu          ----------------------------------------TNGFDDAVRTNRLS-LDE--
AroA_RhoFe          ----------------------------------------TRGFEDAVKTNHMS-LED--
AroA_ThiSp          ----------------------------------------TEGFEAAVKANAMS-LDE--
NarB_PseSt          -------------------------------------------FDALKSLVRDY------
NasA_AzoVi          -------------------------------------------FDELKKLVRDY------
NarB_SynPC          -------------------------------------------FEDWLAIIEDY------
NasA_KleOx          ----------------------------------------------ALTIAQDW------
NasA_RhoPa          ------------------------------------------TEALVRAREIAP------
UnkA_SulAz          ---------------------------------FLTEVPSGNSFEDFVAVLKDLYKD---
                                                                                

ArrA_SheAn          ------------------------------------------------------------
ArrA_SheW3          ------------------------------------------------------------
ArrA_DesHa          ------------------------------------------------------------
ArrA_WolSu          ------------------------------------------------------------
ArrA_ChrAr          ------------------------------------------------------------
ArrA_GeoLo          ------------------------------------------------------------
ArrA_CloSp          ------------------------------------------------------------
ArrA_AlkMe          ------------------------------------------------------------
ArrA_MLMS           ------------------------------------------------------------
ArrA_AlkEh          ------------------------------------------------------------
ArrA_DesDC          ------------------------------------------------------------
ArrA_DesY5          ------------------------------------------------------------
ArrA_SulBa          ------------------------------------------------------------
ArrA_BacAr          ------------------------------------------------------------
ArrA_BacSe          ------------------------------------------------------------
Psr/PhsA_ArcFu      ------------------------------------------------------------
Psr/PhsA_PyrAe      ------------------------------------------------------------
Psr/PhsA_DesDe      ------------------------------------------------------------
Psr/PhsA_MLMS       ------------------------------------------------------------
Phs_WolSu           ------------------------------------------------------------
Psr/PhsA_SheAn      ------------------------------------------------------------
Psr/PhsA_SalEn      ------------------------------------------------------------
PhsA_SalTy          ------------------------------------------------------------
PsrA_WolSu          ------------------------------------------------------------
Psr/PhsA_CamCu      ------------------------------------------------------------
Psr/PhsA_GeoLo      ------------------------------------------------------------
Psr/PhsA_CarHy      ------------------------------------------------------------
Psr/PhsA_HalHa      ------------------------------------------------------------
Psr/PhsA_MooTh      ------------------------------------------------------------
Psr/PhsA_AlkEh      ------------------------------------------------------------
Psr/PhsA_TheCa      ------------------------------------------------------------
Psr/PhsA_AciCr      ------------------------------------------------------------
Psr/PhsA_FlaBa      ------------------------------------------------------------
Psr/PhsA_TheTh      ------------------------------------------------------------
Psr/PhsA_ProAe      ------------------------------------------------------------
Psr/PhsA_CamCo      ------------------------------------------------------------
TtrA_DelAc          GL---------------------------------------------------------K
TtrA_ComTe          AS---------------------------------------------------------A
TtrA_HydY0          ------------------------------------------------------------
TtrA_WolSu          ------------------------------------------------------------
TtrA_TheCa          ------------------------------------------------------------
TtrA_ChlAg          -----------------------------------------------------------D
TtrA_DehBA          -----------------------------------------------------------E
TtrA_PyrAr          ------------------------------------------------------------
TtrA_PyrAe          ------------------------------------------------------------
TtrA_AerPe          ------------------------------------------------------------
TtrA_ArcFu          ------------------------------------------------------------
UnkA_ThiDe          ------------------------------------------------------------
UnkA_Nitsp          ------------------------------------------------------------
UnkA_Sulsp          ------------------------------------------------------------
UnkA_AzoEb          ------------------------------------------------------------
UnkA_DecAr          ------------------------------------------------------------
UnkA_PyrIs          ------------------------------------------------------------
UnkA_RhoRH          ------------------------------------------------------------
UnkA_NocSp          ------------------------------------------------------------
UnkA_ChlAg          ------------------------------------------------------------
UnkA_ChlAu          ------------------------------------------------------------
UnkA_RosFl          ------------------------------------------------------------
UnkA_RosCa          ------------------------------------------------------------
UnkA_ChlLi          ------------------------------------------------------------
UnkA_ChlPh          ------------------------------------------------------------
UnkA_PelLu          ------------------------------------------------------------
UnkA_ChlCh          ------------------------------------------------------------
UnkA_ProAe          ------------------------------------------------------------
UnkA_RubXy          ------------------------------------------------------------
DMSOA_HaeIn         ------------------------------------------------------------
DMSOA_ActSu         ------------------------------------------------------------
DMSOA_EscCo         ------------------------------------------------------------
NarG_EscCo          IAEVGFPYFGGDGTEHFNKVELENVLLHKLPVKRLQLADGSTALVTTVYDLTLANYGLER
NarG_PseSt          TAEVAFPYFGGILHEHFQHAEGESIQLRRVPVRTITLADGSTTKVATVFDLMAANLGIDR
NarG_StaCa          IDIMKFPYFDN---------AGNGIFERPIASREVTLADGKKVKVATVYDLMTSQYGIRR
NarG_MycTu          AELVTLPSFDTIDG------------HGETVSRGVPVRRAGKHLVCTVFDLMLAHYGVAR
NapA_PseSt          ------------------------------------------------------------
NapA_RalEu          ------------------------------------------------------------
NapA_ActAc          ------------------------------------------------------------
NapA_DesVi          ------------------------------------------------------------
FdhH_EscCo          ------------------------------------------------------------
FdhN_EscCo          -----------------------------------------------------YAKRDET
FdhA_WolSu          ------------------------------------------------------------
ArolikeA_RosLi      ------------------------------------------------------------
ArolikeA_MorSp      ------------------------------------------------------------
ArolikeA_MarSp      ------------------------------------------------------------
ArolikeA_VibSp      ------------------------------------------------------------
AroA_AerPe          ------------------------------------------------------------
AroA_PyrCa          ------------------------------------------------------------
AroA_SulTo          ------------------------------------------------------------
AroA_ChlLi          ------------------------------------------------------------
AroA_ChlPh          ------------------------------------------------------------
AroA_TheTh          ------------------------------------------------------------
AroA_ChlAu          ------------------------------------------------------------
AroA_NT-26          ------------------------------------------------------------
AroA_AgrTu          ------------------------------------------------------------
AroA_XanAu          ------------------------------------------------------------
AroA_NitHa          ------------------------------------------------------------
AroA_RosVa          ------------------------------------------------------------
AroA_AlcFa          ------------------------------------------------------------
AroA_AchSp          ------------------------------------------------------------
AroA_HerAr          ------------------------------------------------------------
AroA_BurMu          ------------------------------------------------------------
AroA_RhoFe          ------------------------------------------------------------
AroA_ThiSp          ------------------------------------------------------------
NarB_PseSt          ------------------------------------------------------------
NasA_AzoVi          ------------------------------------------------------------
NarB_SynPC          ------------------------------------------------------------
NasA_KleOx          ------------------------------------------------------------
NasA_RhoPa          ------------------------------------------------------------
UnkA_SulAz          ------------------------------------------------------------
                                                                                

ArrA_SheAn          -----------NQALKDYTPEWASKITGIDPKT------------------IIAIAKDMG
ArrA_SheW3          -----------NQALKDYTPAWASKITGIDPKT------------------IISIAKDMG
ArrA_DesHa          -----------NLELKDRTPEWAAERAGVPAEQ------------------IVRVARGFA
ArrA_WolSu          -----------NLELFDKTPEWAEPITGIPAKQ------------------IRQVALEFA
ArrA_ChrAr          -----------NLEVKDRTPKWAAKVTGIDEAT------------------IIRVATEFA
ArrA_GeoLo          -----------NIELKDKTPAWAAKKTLIPAEQ------------------IIKVARAMG
ArrA_CloSp          -----------NLELKDRTPEWAEAICGVDAAT------------------IRNVAIEFA
ArrA_AlkMe          -----------NLELKDRTPEWAEAICGVDAAT------------------IRKVATDFA
ArrA_MLMS           -----------NIDLKDRTPEWAEQECGIPREQ------------------IIKIAREMA
ArrA_AlkEh          -----------NTTLKDATPAWAEGITGVPAEK------------------IVATAKEFG
ArrA_DesDC          -----------NLELKDRTPEWAAERAGIPADQ------------------IIRVARGFA
ArrA_DesY5          -----------NLELKDRTPEWAAERAGVPAEQ------------------IIRVARGFA
ArrA_SulBa          -----------NLELKERTPEWAEKITGISAKD------------------IRTIAREFS
ArrA_BacAr          -----------NIALKDATPEWAAERSGIPAEQ------------------IYRVARDFG
ArrA_BacSe          -----------NLELKDKTPEWAAERSGIDADQ------------------IYRVARGFA
Psr/PhsA_ArcFu      ------------------TPEWAEGITDIEAKK------------------IREIAREFA
Psr/PhsA_PyrAe      ------------------TPENAEKITGIPADT------------------IRRIAREFA
Psr/PhsA_DesDe      ------------------TPQWAEQECGIPAQD------------------IARMARELA
Psr/PhsA_MLMS       ------------------TPEWAAAETGIAAAD------------------IRRIAREFA
Phs_WolSu           ------------------TPEWAEPITGISASD------------------IRKVARDFM
Psr/PhsA_SheAn      ------------------TPEWAETVSDVPAKD------------------IRRIAHEYA
Psr/PhsA_SalEn      ------------------TPEWAAAQADVPADV------------------IVRVTRELA
PhsA_SalTy          ------------------TPEWAAAQADVPADV------------------IVRVTRELA
PsrA_WolSu          ------------------TPEKMALECDIPADT------------------IKRLAREFA
Psr/PhsA_CamCu      ------------------TPQWQEAITGIPAGT------------------VERIAAEIW
Psr/PhsA_GeoLo      ------------------TPEWAEKETDIPAAQ------------------IMATAREMG
Psr/PhsA_CarHy      ------------------TPKWAEEITGIPAAT------------------IERITEEFA
Psr/PhsA_HalHa      ------------------TPEWAAEETDIDAAD------------------IRRIAREMA
Psr/PhsA_MooTh      ------------------TPAWAAGITGIEAGT------------------ISRIARELA
Psr/PhsA_AlkEh      ------------------TPEWAEGETEIPAAT------------------IRRIAREMA
Psr/PhsA_TheCa      ------------------TPAWAEQESGVRAAD------------------IERIARELA
Psr/PhsA_AciCr      ------------------TPEWAYGETGIEPAL------------------IRETARLMA
Psr/PhsA_FlaBa      ------------------TPEWAYGITTIKPEE------------------IRKTARIMA
Psr/PhsA_TheTh      ------------------TPEWAEKHTEIPAQV------------------IREVAREMA
Psr/PhsA_ProAe      ------------------TPEKAAEITDISADD------------------IREIARNYA
Psr/PhsA_CamCo      ------------------TPEWQEAITGIKASD------------------VRRIADEIY
TtrA_DelAc          AEGADQAPELSVCSSLAKLHEQASLKTLDEYAALCG----------VARGEIEALAREFT
TtrA_ComTe          ADATEDPAPMAVCTAFVKLRTEARQKTLEEYAALCG----------VPVKEIEDLAREFT
TtrA_HydY0          -QVSLNGKTYHVKSAFELLKEAAFEYSLDEYSQMCG----------VPKETIVRIAKEFT
TtrA_WolSu          -EVTLEGVSYEVKSAFLLLKESALAYTLEEYASFSG----------IDSKEIVHLAREFT
TtrA_TheCa          -KVTIDGQSIAVKSSFKLLEEAAMQKTLHEYSEISG----------VPLKDLIWLADEFT
TtrA_ChlAg          LLVNTEINGIQVKSSLQIIYEAASVHTIAEWAAIAD----------VTEEDIIIVAREFT
TtrA_DehBA          LLVDTTVNGLRVKSSLQILRDEASSHTIEEWAEICG----------VKADDLAEIASEFT
TtrA_PyrAr          KVTLPTGEAVAVKTAFMILREEAFSRSFEEWLAIASPYEPGTPEFRDYVKKVEQMARDFA
TtrA_PyrAe          KVTLPSGETVTVKTAFMIVRDEAFSKSFEDWLAIASPYERNTPEFADYVKKIEQMAKDFA
TtrA_AerPe          EVVLTTGERVKVKTSFRILKDEALSRSIDQWLSVASPYEPGSSEFREWKEKVLEMARDFA
TtrA_ArcFu          YVETKEG-KRRVKSALQILKEECFSRSVEEWCEICG----------VDVAVIYEIAEEIR
UnkA_ThiDe          -----------------YTLDYAVKETHVPAYK------------------LEALYDMFL
UnkA_Nitsp          -----------------YDLDFVVKECRLEGQE----------------YKLEQLWEMIQ
UnkA_Sulsp          -----------------YTKEFVIKECKMEGYG----------------HKLDELFEMFI
UnkA_AzoEb          -----------------YTPEWASKISGVPVQT------------------IERIAREFA
UnkA_DecAr          -----------------YTPEWASKISGVPVET------------------IERIAREFA
UnkA_PyrIs          -----------------FTPEYAAWVTRLNAKTPPPDPLTEEEVR-NAATLIRAIAKEVA
UnkA_RhoRH          -----------------YTFAYAAQEAQVPEEQ------------------IAELARIVA
UnkA_NocSp          -----------------YTFEYAAEVAHVEVEQ------------------LEALARMVA
UnkA_ChlAg          -----------------YTFEFAAQESGVSAEQ------------------IERVAKIIA
UnkA_ChlAu          -----------------YTFEFAAQESGVSAEQ------------------IERVAKIIA
UnkA_RosFl          -----------------YTFEFAAQESGVSVEQ------------------IARVADYIA
UnkA_RosCa          -----------------FTFEFAAQESGVSAEQ------------------IARVADYIA
UnkA_ChlLi          -----------------YTPEYASKESGVDAAM------------------IVEIARKIG
UnkA_ChlPh          -----------------YTPEYASKESGVDAAA------------------IVEVARKIG
UnkA_PelLu          -----------------YTPEYAEKESGVPAAT------------------IIDVARQIG
UnkA_ChlCh          -----------------YTPEFAEQESGVKAAT------------------IVEIARNIG
UnkA_ProAe          -----------------YTPEYAEKESGVPAAT------------------IRDVARQIG
UnkA_RubXy          -----------------YTPEYAEAESGVPAER------------------ILEAARVVG
DMSOA_HaeIn         ------------------TPEWAAKITGIPAER------------------IIKLAREIG
DMSOA_ActSu         ------------------TPEWAAKITGIPAER------------------IIRLAREIG
DMSOA_EscCo         ------------------TPEWASQITGVPADK------------------IIKLAREIG
NarG_EscCo          GLNDVNCATSYDDVKAY-TPAWAEQITGVSRSQ------------------IIRIAREFA
NarG_PseSt          GLGGGNVASSYDDASVPGTPAWQEVITGVSREK------------------AIQIAREFA
NarG_StaCa          FNHELEAKG-FDDAETPYTPAWQEAVAGVKQDV------------------ITQVATEFA
NarG_MycTu          AGLPGEWPTGYHDRTQQNTPAWQESITGVPAAQ------------------AIRFAKEFA
NapA_PseSt          -------------------LEHAAKESGVPAER------------------LKALAELYA
NapA_RalEu          -------------------ADYVSKLSAVPKAK------------------LDQLAELYA
NapA_ActAc          -------------------LDKAHEMSGVPKDV------------------LENLAKLYA
NapA_DesVi          -------------------PEKVAEICRVPVEQ------------------IYGAARAFA
FdhH_EscCo          -------------------PESVEDITGVSASE------------------IRQAARMYA
FdhN_EscCo          LTHPRCVWNLLKEHVSRYTPDVVENICGTPKAD------------------FLKVCEVLA
FdhA_WolSu          -------YEEILKECEQYTPEVVEEVTGVPAQQ------------------LIEITEIFA
ArolikeA_RosLi      ------------------VPEKAAEIARIDAQK------------------IYTAAEWMA
ArolikeA_MorSp      ------------------DPKYAAKMAGIDVAK------------------IYKAAEMMA
ArolikeA_MarSp      ------------------DPDYAANMAGIEVKK------------------LYQAAEMLA
ArolikeA_VibSp      ------------------APEYAASIAGIDVEK------------------IHKAAEMLA
AroA_AerPe          ------------------LAE-AESITGVPRDK------------------IELAAKWIA
AroA_PyrCa          ------------------LNE-AVNITKVSRAD------------------IEKAAQIIA
AroA_SulTo          ------------------LSE-AEQITGVPQNI------------------IQMMGDMLA
AroA_ChlLi          ------------------LAD-AERITGVPKTQ------------------MQQAAEWMA
AroA_ChlPh          ------------------LSE-AEQITGVSRND------------------MEKAASWIA
AroA_TheTh          ------------------MAQ-AERITGVSRAE------------------IEKAADWIA
AroA_ChlAu          ------------------LAE-AEQITGLSRAQ------------------IEQAASWIA
AroA_NT-26          ----------------------AAEITGLDAAQ------------------IIKAAEWIG
AroA_AgrTu          ----------------------AAKITGLDQSQ------------------IIKAAEWIA
AroA_XanAu          ----------------------AARATGLSEAD------------------IVKAVTWIG
AroA_NitHa          ----------------------AARVTGLTADQ------------------IRQSAEWIA
AroA_RosVa          ----------------------AAEICGVPAAD------------------IQKAAEWIA
AroA_AlcFa          ----------------------CSNITGVPVDM------------------LKRAAEWSY
AroA_AchSp          ----------------------CSKITGVPVED------------------LKKAAEWSY
AroA_HerAr          ----------------------CSRITGVSEDK------------------LRQAAEWSY
AroA_BurMu          ----------------------TSRITGVSVER------------------LKQAADWAY
AroA_RhoFe          ----------------------GAKATGISVAK------------------LKQAAEWAY
AroA_ThiSp          ----------------------CSRITGVPVAQ------------------IKQAAEWSY
NarB_PseSt          ------------------TPAMVADLCGISVDD------------------LQTCARLIG
NasA_AzoVi          ------------------SPAAVADICGISVGS------------------LQTCAELIG
NarB_SynPC          ------------------PPQRTAELTGLAVAE------------------LVRAADLIA
NasA_KleOx          ------------------DLDKVAQFCGLPRQQ------------------IADFYREFI
NasA_RhoPa          ------------------DIAATAAMTGVDAAD------------------IARFFALFR
UnkA_SulAz          -----------------YTFEWAAQEAKIPVSM------------------LEKLYELIL
                                                                                

ArrA_SheAn          AAAP-A----VQVWTSRGA-VMQ---ARGTYTSISCHALNGLFGGIDSKG-GLFPGN-KT
ArrA_SheW3          AAAP-A----VQVWTSRGA-VMH---TRGTYTSLSCHALNGLFGGIDSKG-GLFPGN-KT
ArrA_DesHa          KAAP-R----AISWLSPGT-SMQ---VRGAYSTMAAHALNGLVGSVDNVG-GTLRGS-SV
ArrA_WolSu          AAGS-R----AISWVSPGA-CMQ---IRGSYASMAAHALNGLVGSCDSVG-GILQGT-SV
ArrA_ChrAr          QAAP-A----CAIWYGP---NMQ---PRGSYAVMCIHALNGLVGASDSEG-GLCTGM-GS
ArrA_GeoLo          KAGS-A----CAVWMGPGV-AMT---PRGTYASMAVYALNGILGSIETEG-GVFQSS-SA
ArrA_CloSp          KAAP-Y----SMVFMGGGS-NMQ---VRGAYNSMAVHALNGLVGCIDHEG-GVLTGR-SA
ArrA_AlkMe          NAAP-Q----ALVFMGGGS-NMQ---VRGGYNSMAVHALNGLVGSAEHEG-GTITGR-SP
ArrA_MLMS           EAAP-R----VCIWNGP---TMW---PNGTYASFVIQALSGLVGAPDSFG-GHSGAS-PG
ArrA_AlkEh          STRP-A----IAVFERGP--TAH---TNGAYNGMAIHALNALVGSMFAKG-GLSYQM-GS
ArrA_DesDC          KAAP-R----SISWLSPGS-SMQ---VRGAYTTMAAHALNGLVGSVENIG-GTLRGS-SV
ArrA_DesY5          KAAP-R----AISWLSPGA-SMQ---VRGAYTAMASHALNALVGSVENIG-GTLRGS-SV
ArrA_SulBa          DAGS-K----AISWVTTGA-SMQ---IRGAYASLAAHALNGLVGSVDAVG-GTLQGS-XA
ArrA_BacAr          RAAP-K----AISFMSPGS-NMV---VRGGYTAQAMAALNGLVGSADTL--VICGGE-SA
ArrA_BacSe          NAAP-K----AISFSSPGS-SMT---IRGGYTAMTQAALNGLVGSADNLGGVISNGI-SV
Psr/PhsA_ArcFu      LRR-------GVIDSGWHG-PK---YRNSLLTWRAAAIVNALVGSVNNDG-GLLFT----
Psr/PhsA_PyrAe      TSR-------GVAEDGWYT-AK---NGNDFDAYRAILILNALVGNIDKRG-GLCFQ----
Psr/PhsA_DesDe      AAAP-A----AMVYPGRRT-SD---YSNSTQIRRSFAIVNALLGNWDKPG-GLLAA----
Psr/PhsA_MLMS       TT-P-N----AVFYPGRRS-SW---QGDEVQTRRAIAMVNAIVGAFDRPG-GLIPN----
Phs_WolSu           ACAP-Q----AIYYPGRRT-TW---AKNDFQLRRAMAIFTALGGGVDVKG-GICYG----
Psr/PhsA_SheAn      AKAP-H----AVVDFGHRA-TF---TTEEFEMRRALYAANILIGNIERKG-GIYLG----
Psr/PhsA_SalEn      ACAP-H----AIVSPGHRA-TF---SQEEIDMRRMIFTLNVLLGNIEREG-GLYQK----
PhsA_SalTy          ACAP-H----AIVSPGHRA-TF---SQEEIDMRRMIFTLNVLLGNIEREG-GLYQK----
PsrA_WolSu          KAAP-K----AIFDFGHRV-TF---TPQELELRRAMMMVNALVGNIERDG-GMYFG----
Psr/PhsA_CamCu      AAAP-R----VIIDFGHKT-TT---TKAEYMRTRAIMTANAMMGNWEVKG-GLFGG----
Psr/PhsA_GeoLo      LHRP-A----VCIHPGRHV-TW---DGKDVQRSRAIAILGAILGTWGREG-GAYLA----
Psr/PhsA_CarHy      KAKP-A----AVVDPGWHT-SR---YMNSTEMVRAGAVINALMGNLGMKG-GLKFP----
Psr/PhsA_HalHa      EAAP-A----VLAYAPRRM-AR---TRNDVGLGVAIAVLNSLFGVWDRHG-GIFRP----
Psr/PhsA_MooTh      AAKP-A----AAVDPGWHA-VTGSQYGNSVQAGRAIAALNALLGNLGARG-GLSLP----
Psr/PhsA_AlkEh      EAAP-R----VLVYSARRV-TR---TDNQLGMGVAIAQLNALFGVWDRYG-GIYTP----
Psr/PhsA_TheCa      AARP-R----AVVEFGWRT-TS---TPEEFELRRAIIITNLLLGNLEVPG-GTFFVK-SA
Psr/PhsA_AciCr      AAAP-A----TVVHPGRHS-TWWG---DDTQRARAMAILAGLLGIWGREG-GYYLP----
Psr/PhsA_FlaBa      AAAP-A----TIIHPGRHV-TWYG---DDTQRARAMAILNGLLGSWGRRG-GFYFK----
Psr/PhsA_TheTh      AHKP-R----AVLPPTRHN-VWYG---DDTYRVMALLYVNVLLGNYGRPG-GFYIAQ-SP
Psr/PhsA_ProAe      SHAP-A----AAVHPGRRT-QWY---ADGTQRVRAIAILNALVGNYKMPG-GVVKY----
Psr/PhsA_CamCo      KAAP-R----VIFDFGHKT-TT---TRAEYMRTKAIMVANAMMGNWEVKG-GLFGG----
TtrA_DelAc          SHGKRAV---ADAHG-GTMSG------AGFYTAYAISMLNTLVGNLNVQG-GLVLD--AG
TtrA_ComTe          SHGKQAV---ANSHG-GTMNG------SGFYTAYAIAMLNNLIGNLNVRG-GWVMD--AG
TtrA_HydY0          SYGRKAT---TDIHG-GAMNT------VGMYTAYAVAMLGAMVGNMNYKG-GMAVK--GG
TtrA_WolSu          SYGRSVG---VDCHG-GTMHT------TGFYATYAVMMLGALVGNLNHKG-GMSMG--GG
TtrA_TheCa          SHGRKVG---IHCHG-GTMHT------TGFYTTYAILTLTALVGAVGYKG-GMSTG--GG
TtrA_ChlAg          SHGTRAV---ADIHRGASQHT------NGFYTNFAFYTLNALIGNFDHRG-GLIKPTTYD
TtrA_DehBA          SHGKKAA---ADIHRGVSQHT------NGFYNSLAWWNLNMLIGNYDWQG-GMLKGSAYD
TtrA_PyrAr          DAAPRAG---TMIHRGVGMHP------NGEYITWAYRAIDTLIGNFHRMG-GLLGR---A
TtrA_PyrAe          DAAPKAA---TTLHRGVGMHP------NGEYIVWAYRTIDTLVGNFHRMG-GLLAR---A
TtrA_AerPe          EAAPMAG---TYVHRGVGMHS------NGEYAVWAYRALDTLVGNYHRKG-GLLAR---A
TtrA_ArcFu          KAMPNCG---TIVHRGAGMHT------NGEYNVWALRCIDMLIGNIHRKG-GLMTR---A
UnkA_ThiDe          WAGT-S----ISTYFWRAS-AAGN-RGGWT-AGRTGYFALALRGAVG-PEGGTFF-----
UnkA_Nitsp          DAGD-K----ITTYLWRAG-TIGH-RGGWMN-TRSGFLLLALTGALKGDIGGVSW-----
UnkA_Sulsp          DAGD-R----ITTYLWRAG-TIGH-RGSWMN-TRSGFFPLALRGAMAGNIGGVGM-----
UnkA_AzoEb          TTKP------ATLFTYRGP-AKHL-YGSYN--EKACMMLPIITGNVE-KRGGYCL-----
UnkA_DecAr          TTKP------ATLFTYRGP-AKHL-YGSYN--EKACMMLPIMTGNVE-KKGGYCL-----
UnkA_PyrIs          AAGK-A----LSINQWRGP--VQT-YGGWM-LARMFFLLIALTGAVG-TVGGTGA-----
UnkA_RhoRH          TAGR-A----LSAHVWRAA-ASGN-LGGWQ-VSRALFFLNVLTGSVG-TKGGTSP-----
UnkA_NocSp          DGGT-R----LATHTWRSA-AAGN-LGGWQ-ITRSLFFLNVLTGSVG-TAGGTHP-----
UnkA_ChlAg          RCDG--K---LATHSWRSA-TSAN-LGGWM-IARCLWFLNVLTGSIG-VEGGTSA-----
UnkA_ChlAu          RCEG-K----LATHSWRSA-TSAN-LGGWM-VARCLWFLNVLTGSIG-VEGGTSA-----
UnkA_RosFl          QCDG-R----LATHTWRSA-TSAN-LGGWM-VARCLWFLNVLTGSIG-KEGGTSA-----
UnkA_RosCa          QCDG-R----LATHTWRSA-TSAN-LGGWM-VARCLWFLNVLTGSIG-REGGTSA-----
UnkA_ChlLi          EAGS-Q----FSTHVWRSA-SSGN-LGGWA-VSRTLHFLNVLTGSVG-TPGGTSP-----
UnkA_ChlPh          EAGT-Q----FSTHVWRSA-SSGN-LGGWA-VSRTLHFLNVLTGSVG-TPGGTSP-----
UnkA_PelLu          AAGT-Q----FSTHVWRSA-SSGN-LGGWA-VSRTLHFLNVLTGSVG-TVGGTAP-----
UnkA_ChlCh          EAGT-Q----FATHVWRSA-CAGN-LGGWA-VSRTLHFLNVLTGSVG-TPGGTSP-----
UnkA_ProAe          EAGE-R----FSTHVWRSA-SSGN-LGGWE-VSRTLHFLNVLTGSVG-TPGGTAP-----
UnkA_RubXy          NAAP-A----VAAHTWRAA-CAGN-LGGWA-VSRALAFLGVVTGSWG-RPGGTNP-----
DMSOA_HaeIn         STKP--A---FISQGWGPQ-RR----SNGELISRAIAMLPILTGNVGIHGGNTGAR----
DMSOA_ActSu         STKP--A---YISQGWGPQ-RR----SNGEIISRAIAMLPILTGNVGISGGNTGAR----
DMSOA_EscCo         STKP--A---FISQGWGPQ-RH----ANGEIATRAISMLAILTGNVGINGGNSGAR----
NarG_EscCo          DNAD--K---THGRSMIIVGAGLNHWYHLDMNYRGLINMLIFCGCVGQSGGGWAHYV-GQ
NarG_PseSt          DNAD--K---THGRSMIIVGAAMNHWYHMDMNYRGLINMLMLCGCVGQTGGGWAHYV-GQ
NarG_StaCa          QNAI--D---TGGRSMIIMGAGINHWSNSDTIYRAVLNLVMLCGCQGVNGGGWAHYV-GQ
NarG_MycTu          RNAT--E---SGGRSMIIMGGGICHWFHSDVMYRSVLALLMLTGSMGRNGGGWAHYV-GQ
NapA_PseSt          DPK---V---KVMSFWTMG---FNQHTRGVWANNMIYNIHLLTGKISEPGNSPFSLT-GQ
NapA_RalEu          DPN---I---KVMSLWTMG---FNQHTRGTWANNMVYNLHLLTGKIATPGNSPFSLT-GQ
NapA_ActAc          DPK---K---KVVSYWTMG---FNQHTRGVWANHLIYNIHLLTGKISIPGCGPFSLT-GQ
NapA_DesVi          ES----A---ATMSLWCMG---INQRVQGVFANNLIHNLHLITGQICRPGATSFSLT-GQ
FdhH_EscCo          QA----K---SAAILWGMG---VTQFYQGVETVRSLTSLAMLTGNLGKPHAGVNPVR-GQ
FdhN_EscCo          STSAPDR---TTTFLYALG---WTQHTVGAQNIRTMAMIQLLLGNMGMAGGGVNALR-GH
FdhA_WolSu          KAKP-------ASLIWGMG---LTQHTTGTSNTRLAPILQMILGNIGKRGGGTNVLR-GH
ArolikeA_RosLi      KPKEDG----TRPKTSIMIEKGFYWSN-NTGNTQAISALGIAVGAGG--RPGQVIGRA--
ArolikeA_MorSp      KP-VNG----VRPKTSIGIEKGFYWSN-NTANTNAISTLATVVGAGG--REGRVVGRF--
ArolikeA_MarSp      KP-ING----KRPKTSIGIEKGFYWSN-NTGNTNAISTLATLVGAGG--REGQVIGRF--
ArolikeA_VibSp      MP-VNG----QRVKASIGIEKGFYWSN-NTGNTNAIASLATIIGTGG--REGRVIGRF--
AroA_AerPe          ERKEGG----YPKRVWLMYEKGIIWNQ-NYRSIYSLFDLCMIAGATRG-LPGCGCQRQ--
AroA_PyrCa          EPKQGG----FLKRVWLMYEKGIIWNQ-NYRSIYALVDLCIAVGAFRG-VPGTGCQRQ--
AroA_SulTo          KPKVGSNGQNYYKRVVIEFEKGIIWSG-NYTPIYSLANLAIIIGALSG-RPGCGMSTG--
AroA_ChlLi          KPKEGG----FKRRTLTIYEKGIIWNMKNYDQVAAIAQLN-VLGHNVG-RVGTGCGRL--
AroA_ChlPh          SPKEGN----FKRRTLTIFEKGIIWNMKNYDQVAAIAQLN-VLSHNVG-RPGTGCGRL--
AroA_TheTh          KPKAGR----FKRRTLTIYEKGIIWNMKNYDQVAAIVQLA-VLTHNIG-RPGTGCGRQ--
AroA_ChlAu          ETKSDG----SRPRSIFLYEKGVIWGMKNYQNIGSIVNLA-LLTGNFG-KPGTGCGRL--
AroA_NT-26          MPKEGG----KRRRVMFGYEKGLIWGNDNYRTNGALVNLA-LATGNIG-RPGGGVVRL--
AroA_AgrTu          MPKEGS----KRRRVMFGYEKGLIWSNDNYRTNGALVNLA-LATGNIG-RPGGGVVRL--
AroA_XanAu          EPKAGG----ARRRTMFAYEKGLIWGNDNYRTNQALVNLA-LATGNIG-RPGGGCVRM--
AroA_NitHa          QPKSGN----ARRRTMFAYEKGLIWGNDNYRTNAALVNLA-LATGNVG-RPGGGCVRM--
AroA_RosVa          QPHDDG----SRRKCVTCYEKGIIWGNDNYRTIGALVNIA-LATGNIG-REGGGACRL--
AroA_AlcFa          KPKASG----QAPRTMHAYEKGIIWGNDNYVIQSALLDLV-IATHNVG-RRGTGCVRM--
AroA_AchSp          KPKKTG----QLPRTMHAYEKGIIWGNDNYVIQSALLDLV-IATHNVG-RRGTGCVRM--
AroA_HerAr          KPKAAG----KMPRTMHAYEKGIIWGNDNYNIQSSLLDLV-IATQNVG-RRGTGCVRM--
AroA_BurMu          KPKASG----HRPRTMHAYEKGIIWGNDNYLIQSALVDVV-LATHNVG-RRGTGVVRM--
AroA_RhoFe          KPKASG----HRPRTFHAYEKGIIWGNDNYVIQSALVGLV-LTTQNVG-RRGTGVCRM--
AroA_ThiSp          KPKAPG----KQPRTMHAFEKGIICGNNNYVTEQAIGAVV-VATHNVGSRRGTGWVRM--
NarB_PseSt          SAPA------FLSLWCMGLNQS----TAGSAKNSALINLHLATGQIGKPGAGPFSLTG--
NasA_AzoVi          KAPS------FLSLWCMGLNQS----TSGSAKNSALINLHLATGQIGKPGAGPFSLTG--
NarB_SynPC          SAQR------WLSLWSMGVNQS----IQGTAKATSLINLHLLTRQIGLPGCGPFSLTG--
NasA_KleOx          AAPR------AITLYTMGINQS----ASGSDKCNAIINVHLACGKYGRPGCGPFSLTG--
NasA_RhoPa          ATER------VVTCYSQGVNQS----AQGTDKVNAIINCHLSTGRIGRPGMGPFSLTG--
UnkA_SulAz          WAGDR-----ITQYHWRAVAAGN--RGGWMGAGRTGTILMAFMGAIGNVG-GVGWYK---
                                                                                

ArrA_SheAn          PLLKEYPEAKAYMDEIAAKGV----KKEKIDQRG---------------RLEFPALAK--
ArrA_SheW3          PLLKEYPEATDYMDEIAAKGV----KKEKIDQRG---------------RLAFPAIAK--
ArrA_DesHa          PTGKIPGYE-AYQDDISKKGT----KAKKIDQRG---------------TKEFPALKD--
ArrA_WolSu          PSGKTPDIK-PYLSEEIASAL----KQKKIDQRG---------------TPKFPALN---
ArrA_ChrAr          PSSSYPKID-AYQDDVAKAGA----KNKKIDQRG---------------TLKFPAMG---
ArrA_GeoLo          PGTKFPEIKDIFIDELAKKGS----KGKKLDGRG---------------AKDMPAIMGGF
ArrA_CloSp          KLNSLPGPD-DFMDEMAKTNS----KNKKMDQRG---------------TKQFPALKE--
ArrA_AlkMe          KLNGFTKPD-DFMDEMAQKNT----KMQKIDQRG---------------YKEFPALKD--
ArrA_MLMS           RPSTGGVSSGPFIDDLAQEKG----QLEKIDQRG---------------RLEQPNLKT--
ArrA_AlkEh          SAGSLPINPDDYMDDYAREMEG---KYPRIDMAR---------------TDAWPMTSN--
ArrA_DesDC          PTGKLPSY-EAYQDDVSKKGT----KAKKIDQRG---------------NKEFPALKD--
ArrA_DesY5          PTGKIPSY-ADYQDDLSKKGT----KNKKIDQRG---------------TKEFPALKD--
ArrA_SulBa          PSGKTPDI-KPYLPAEFEAAL----KQKKIDQRG---------------TLKLGAFN---
ArrA_BacAr          PVNSWPSI-DAYVDEIAEKGN----NMPRADFGGR--------------KLEMPAMNS--
ArrA_BacSe          PNNGFPDP-SDYIDEIAANGL----EQDRIDWGG---------------RLEFPALKD--
Psr/PhsA_ArcFu      ------GLA-QFVTSKEST-T----EAPS-------------------QSVLRMWAEKRG
Psr/PhsA_PyrAe      ------ESS-KFPSAVTVFQD-----RIETIIG--------------HVLPPIKAQRLDR
Psr/PhsA_DesDe      ------RAV-G----LKGVP-----YDAPWYD----------------ENPFERVDAGIV
Psr/PhsA_MLMS       ------ISI-P----LNSYF-----YEPAWYT----------------KT-RPRLEADDI
Phs_WolSu           ------KTL-PIDEHSIPAP-----MYAN---------------------AKSRIEQN-K
Psr/PhsA_SheAn      ------QKP-GDYNKLAGES-----VAPVLGK-----PGVKD--MPKSAAKRIDQVEEQY
Psr/PhsA_SalEn      ------KNA-SVYNKLAGEK-----VAPTLAK-----LNIKN--MPKPTAQRIDLVAPQF
PhsA_SalTy          ------KNA-SVYNKLAGEK-----VAPTLAKLNIKN-------MPKPTAQRIDLVAPQF
PsrA_WolSu          ------KNA-SFYNQFLGEE-----DPKAKGLKKPKTPAYPK--VEVPRIDRIGEKDGEF
Psr/PhsA_CamCu      ------KNA-KTFNKLTGTS-----DFPELKN----MDEPFK--VPKVTRLDHAGDSGKH
Psr/PhsA_GeoLo      ------TRG----------------SFP--AVP-----------PPSFPASNRPTLKKGG
Psr/PhsA_CarHy      ------KYK---FTKVEERE-----GLWP--K------------LEKPKAKRFDGAGGEK
Psr/PhsA_HalHa      ------QRL-EIPE--PDLP-----EFPESAA----------------EPIDGTGVPDRY
Psr/PhsA_MooTh      ------PTI-KLGSPAGIMG-----PKPP-----------------AATAPRWDGAGSEK
Psr/PhsA_AlkEh      ------QTF-DIPEPDLPPF-----EYPKANLP---PECLDE--EGRALRADGAGVAGRY
Psr/PhsA_TheCa      NFINSLVGK-PVIQPIAGPK-----LPPFPQP-------------GRPRIDGAGSKGQPY
Psr/PhsA_AciCr      -------------ES-VALP-----AYP-------------------VPAYPVPKTSWRE
Psr/PhsA_FlaBa      ------EKI-DIPKFPHPPY-----PKP----------------------KWGWEEIGEN
Psr/PhsA_TheTh      YLEKYPLPP-LPLEPAAGGC-----SGPSGGD----------------HEPEGFKPRADK
Psr/PhsA_ProAe      --------E-KYKVPKAAHH-----EYP----------------------AFEKEVWSKY
Psr/PhsA_CamCo      ------KNA-KTFNKLVGED-----KFPVLKNP----DEKFK--VPKVTRLDFAGEAGAH
TtrA_DelAc          PFGPFGPGPRYDFANFDGKV---KPRGLALSRHR-------------QPYEKSAEFQRKR
TtrA_ComTe          PFGPFGPGPRYNFAQFEGAV---KPRGVALSRTR-------------FPYEKTSEFKRKK
TtrA_HydY0          AYDAYK-GPVYDLLDYDGKV---KTHGVRIDRAG-------------FKYQDTTEYKNKK
TtrA_WolSu          KFEDFN-GEAYNLIAYPNKP---KPQGARIDRAR-------------MAYEKTSEFKRKV
TtrA_TheCa          KFADWQ-GPRYDLFAYPNKP---KISGIRLDRTR-------------SPYEKSSEYKRKK
TtrA_ChlAg          RLGSKAKGPFLIEKMNNGAN---VPFGIDLLRTN-------------TAYEKSTLFN---
TtrA_DehBA          IKGGKADGPFNLGQMRPGAL---TPSGVNIVRHG-------------NIYEDTTLYQS--
TtrA_PyrAr          ANTSYLSYVYNVGYSGFGEP---PRWGPPIDRHN-------------YAYEATLEYWLRV
TtrA_PyrAe          AHTAYENYVYNVGRSGFGEP---VRWGPPIDRHR-------------YAYENTLEYWLRV
TtrA_AerPe          GHTKYNSYVYHVDKKGFGEP---VKWGPPIDRHK-------------AKYEDTLEYWLKV
TtrA_ArcFu          SHTNYNKELYYVDKSKFGEP---VRWGPPIDRHK-------------VAYEDSLEYWMKK
UnkA_ThiDe          --------H--HWHVISVAG-----KGGSSTIGQGKRG---------ADVPKVDVYNE--
UnkA_Nitsp          --------H--HWHEISVNG-----KFFKATVAG-------------KAPERVDTWND--
UnkA_Sulsp          --------H--HWHVISVNG-----KGDGATVAGER-------------PPRVDVWNE--
UnkA_AzoEb          --------P--RGMGWPQPM-----PQPP----------------------GPTQDSV--
UnkA_DecAr          --------P--RGMGWPQPM-----PEPG----------------------KPTHDSV--
UnkA_PyrIs          --------A--SWHNTDFMY-----YWWQGTLAAQVLK---------RKLDGPAVWNIN-
UnkA_RhoRH          --------N--GWDKIIAHG-----PNVP---------------------EGHQSWNE--
UnkA_NocSp          --------N--GWDKIIAHH-----PLMP---------------------EANEAWSE--
UnkA_ChlAg          --------N--VWDKWVPRH-----PNMA---------------------PHVKVWNE--
UnkA_ChlAu          --------N--VWDKWIPRH-----PNMA---------------------PHVKVWNE--
UnkA_RosFl          --------N--VWDKWVPRH-----PNMA---------------------PHVKVWNE--
UnkA_RosCa          --------N--VWDKWVPRH-----PNMA---------------------PHVQVWNE--
UnkA_ChlLi          --------S--AWNKFKPQV-----HAEP---------------------KPQTFWNP--
UnkA_ChlPh          --------S--AWNKFKPTV-----HAEP---------------------KPQTYWNT--
UnkA_PelLu          --------S--AWNKFKPTV-----PASP---------------------KPQTHWNE--
UnkA_ChlCh          --------S--SWNKFHVHV-----HAEP---------------------KPQTFWNP--
UnkA_ProAe          --------S--AWNKFKPTV-----HTHP---------------------EPQKFWNP--
UnkA_RubXy          --------N--GWNKWLPHF-----WEEA---------------------PPQKAWNE--
DMSOA_HaeIn         -----------ESAYSIPFVRMPTLKN--------------------PVKASIPMFLWT-
DMSOA_ActSu         -----------ESSYGVPFVMMPTLTN--------------------PVKASIPMFLWT-
DMSOA_EscCo         -----------EGSYSLPFVRMPTLEN--------------------PIQTSISMFMWT-
NarG_EscCo          EKLRPQTGWQPLAFALDWQRPARHMNSTSYFYNHS-------SQWRYETVTAEELLSPMA
NarG_PseSt          EKLRPQCGWLPLAFGLDWSRPPRQMNGTSFFYNHS-------SQWRHEKMSIHEVLSPLA
NarG_StaCa          EKCRPIEGWSTIAFAKDWQGPPRLQNGTSWFYFTT-------DQWKYEESGVDKLASPLA
NarG_MycTu          EKVRPLTGWQTMAMATDWSRPPRQVPGASYWYAHT-------DQWRYDGYGADKLASPVG
NapA_PseSt          PSACGTAREVGTFSHRLPADMAVTNPKHR--------------------AITEKIWKLPE
NapA_RalEu          PSACGTAREVGTFSHRLPADMVVTNPKHR--------------------EEAERIWKLPP
NapA_ActAc          PSACGTAREVGTFIHRLPADLVVTNPKHR--------------------EKAEQIWKLPA
NapA_DesVi          PNACGGVRDGGALSHLLPAGRAIPNAKHR--------------------AEMEKLWGLPE
FdhH_EscCo          NNVQG-ACDMGALPDTYPGYQYVKDPANR--------------------EKFAKAWGVES
FdhN_EscCo          SNIQGLTDLGLLSTSLPGYLTLPSEKQVDLQSYLE-------ANTPKATLADQVNYWSN-
FdhA_WolSu          DNVQGASDMGNLADSLPGYYGLDKNAWNHFCGIWK-------VDFEAMQKRFKTPDMMH-
ArolikeA_RosLi      -------GGHQRGGLRGGG-------YPRNKSP-----------------EKLPGRR---
ArolikeA_MorSp      -------GGHQRGGQSGGK-------LPRNKSP-----------------EKLPGRR---
ArolikeA_MarSp      -------GGHQRGGQSGGK-------LPRNKSP-----------------EKVPGRR---
ArolikeA_VibSp      -------GGHQRGGLAGGK-------LPRNKSP-----------------EKVAGRR---
AroA_AerPe          -------GGHQEGFASPAPP------PPPWTDERH---------------HIAYPDKS--
AroA_PyrCa          -------GGHQEGYAGPAPP------PPPWTNERH---------------HVSPWNYAKE
AroA_SulTo          -------FGHQRGAAFPLPP------PPPWYPQIG---------------LSLNQGRMLW
AroA_ChlLi          -------GGHQEGYVRPPAP------TPG----------------------SIYAG----
AroA_ChlPh          -------GGHQEGYVRPPAP------TPG----------------------SIYAG----
AroA_TheTh          -------GGHQEGYVRPPAP------TPG----------------------SIYRG----
AroA_ChlAu          -------GGHQEGYVRPGYP------GP--------------------------------
AroA_NT-26          -------GGHQEGYVRPSDA------HVG-------------------------------
AroA_AgrTu          -------GGHQEGYVRPSDA------HVG-------------------------------
AroA_XanAu          -------GGHQEGYCRPSDA------HVG-------------------------------
AroA_NitHa          -------GGHQEGYSRPSDA------HVG-------------------------------
AroA_RosVa          -------GGHQEGYFRPADG------HVG-------------------------------
AroA_AlcFa          -------GGHQEGYTRPPYP------G---------------------------------
AroA_AchSp          -------GGHQEGYARPPYP------G---------------------------------
AroA_HerAr          -------GGHQEGYVRPPHP------T---------------------------------
AroA_BurMu          -------GGHQEGYTRPPYP------G---------------------------------
AroA_RhoFe          -------GGHQEGYTRPPYP------G---------------------------------
AroA_ThiSp          -------GGHQEGYTRPPYP------EPKSRYPAA---------------DFPIPRH---
NarB_PseSt          -------QPNAMGGRETGSLSNLLPGHRDAAN-----------------AEHRAEVAAYW
NasA_AzoVi          -------QPNAMGGRETGSLANLLPGHREAGN-----------------AGHRAEVADYW
NarB_SynPC          -------RPNAMGGRETGGLAHLLPGYRKVID-----------------PQHRADVETIW
NasA_KleOx          -------QPNAMGGREVGGLATMLAAHMNFE------------------PDDLRRLARFW
NasA_RhoPa          -------QPNAMGGREVGGLANQLAAHMGFD------------------AEAIDRVGRFW
UnkA_SulAz          ----------WHTISIGDKGGSACMADTP---------------------EPVKAWN---
                                                                                

ArrA_SheAn          ------------------------------------------------GKSGGG------
ArrA_SheW3          ------------------------------------------------GKPGGG------
ArrA_DesHa          ------------------------------------------------GKSGGG------
ArrA_WolSu          ------------------------------------------------KKTGGG------
ArrA_ChrAr          -----------------------------------------------SAKPGTG------
ArrA_GeoLo          D----------------------------------------------SKKDKDGKVTESA
ArrA_CloSp          ------------------------------------------------GKPGSG------
ArrA_AlkMe          ------------------------------------------------GKSGGG------
ArrA_MLMS           -------------------------------------------------KSGGG------
ArrA_AlkEh          ------------------------------------------------------------
ArrA_DesDC          ------------------------------------------------GKSGGG------
ArrA_DesY5          ------------------------------------------------GKSGGG------
ArrA_SulBa          ------------------------------------------------KKTGGG------
ArrA_BacAr          ------------------------------------------------GRPGGI------
ArrA_BacSe          ------------------------------------------------SKSGGV------
Psr/PhsA_ArcFu      I----------------------------------------------ATAFLGH------
Psr/PhsA_PyrAe      L----------------------------------------------KYPETPA------
Psr/PhsA_DesDe      P----------------------------------------------GLFEHDG------
Psr/PhsA_MLMS       T----------------------------------------------FISPRDG------
Phs_WolSu           A----------------------------------------------AIVGGTG------
Psr/PhsA_SheAn      A----------------------------------------------MMWSSGG------
Psr/PhsA_SalEn      K----------------------------------------------YIAAGGG------
PhsA_SalTy          K----------------------------------------------YIAAGGG------
PsrA_WolSu          F----------------------------------------------LANKGEG------
Psr/PhsA_CamCu      K----------------------------------------------FVSRKHG------
Psr/PhsA_GeoLo      F----------------------------------------------PLGGAEG------
Psr/PhsA_CarHy      W----------------------------------------------PLAKGLG------
Psr/PhsA_HalHa      P----------------------------------------------LANPQFG------
Psr/PhsA_MooTh      W----------------------------------------------PLNKDHG------
Psr/PhsA_AlkEh      P----------------------------------------------LAWGSRG------
Psr/PhsA_TheCa      S----------------------------------------------LVPPIDG------
Psr/PhsA_AciCr      I----------------------------------------------ALPVFPL------
Psr/PhsA_FlaBa      Y----------------------------------------------PFAEMGI------
Psr/PhsA_TheTh      G----------------------------------------------KFFARST------
Psr/PhsA_ProAe      P----------------------------------------------LFTDIKP------
Psr/PhsA_CamCo      K----------------------------------------------FVSRKHG------
TtrA_DelAc          EGQPEGAK-------------------------------------DYPAAQAPW------
TtrA_ComTe          Q----AGQ-------------------------------------NPYPAKAPW------
TtrA_HydY0          AQ----GL-------------------------------------NPYPAKDKW------
TtrA_WolSu          AQ----GE-------------------------------------NPYPAKAPW------
TtrA_TheCa          AQ----G--------------------------------------KPYPAEDQW------
TtrA_ChlAg          ----------------------------------------------GYPARRPW------
TtrA_DehBA          ---------------------------------------------TGYPAKRNW------
TtrA_PyrAr          KEALKEGKSWEDAVK------------------------------AAFPTKRPW------
TtrA_PyrAe          KKALKEGKSWDEAVK------------------------------AAFPTKRPW------
TtrA_AerPe          KKGENP-----------------------------------------YPAKRPW------
TtrA_ArcFu          KRGENP-----------------------------------------YPAKRPW------
UnkA_ThiDe          ---------------------------------------------LTYPPEWPI------
UnkA_Nitsp          ---------------------------------------------YSWPPEYPL------
UnkA_Sulsp          ---------------------------------------------IAWPPEYPL------
UnkA_AzoEb          ---------------------------------------------LAHPPEYPL------
UnkA_DecAr          ---------------------------------------------LAHPPEYPL------
UnkA_PyrIs          ---------------------------------------------MIAPEESAF------
UnkA_RhoRH          ---------------------------------------------MIWPAEFPL------
UnkA_NocSp          ---------------------------------------------LLWPIEYPL------
UnkA_ChlAg          ---------------------------------------------LTWPQEYPL------
UnkA_ChlAu          ---------------------------------------------LTWPQEYPL------
UnkA_RosFl          ---------------------------------------------LTWPQEYPL------
UnkA_RosCa          ---------------------------------------------LTWPQEYPL------
UnkA_ChlLi          ---------------------------------------------LHLPNDYPL------
UnkA_ChlPh          ---------------------------------------------LQLPDEYPL------
UnkA_PelLu          ---------------------------------------------LHLPNEYPL------
UnkA_ChlCh          ---------------------------------------------LHMPNEYPL------
UnkA_ProAe          ---------------------------------------------LHLPDEYPL------
UnkA_RubXy          ---------------------------------------------LTYPREYPL------
DMSOA_HaeIn         -------------------------------------------------DAII-------
DMSOA_ActSu         -------------------------------------------------DAIT-------
DMSOA_EscCo         -------------------------------------------------DAIE-------
NarG_EscCo          DKSRYTGHLIDFNVRAER---------------------------MGWLPSAPQ------
NarG_PseSt          DKSQFPEHMLDYNIRAER---------------------------AGWLPSAPQ------
NarG_StaCa          G-ELKHKHPADYNVTAAR---------------------------LGWLPSYPQ------
NarG_MycTu          RGRFAGKHTMDLLTSATA---------------------------MGWSPFYPQ------
NapA_PseSt          G-------------------------------------------------TIQE------
NapA_RalEu          G-------------------------------------------------TIPD------
NapA_ActAc          G-------------------------------------------------VITD------
NapA_DesVi          G-------------------------------------------------RIAP------
FdhH_EscCo          ---------------------------------------------------LPA------
FdhN_EscCo          ------------------------------------------------YPKFFV------
FdhA_WolSu          ------------------------------------------------KKGFSV------
ArolikeA_RosLi      -------------------------------------------RRAMDTDRYLMSGH---
ArolikeA_MorSp      -------------------------------------------RRALDTDRYLYSGH---
ArolikeA_MarSp      -------------------------------------------RRALDTDRYLFSGH---
ArolikeA_VibSp      -------------------------------------------RRSIDTDRYLYSGH---
AroA_AerPe          -----------------------------LYDEYYNTKYPRADFYMPTTDFRLANGE---
AroA_PyrCa          KGIELRTYDDYAKLFEEW-------YREVYSEGYYKTKWPLGDRYMPTTDFRLTAGE---
AroA_SulTo          IQMSQYVPQQLQKQGMTVNGPNIAEFIKNFYSQYTSSLVPQIYQYNPIIDYLIYSGY---
AroA_ChlLi          -------------------------------------------GPPKNVDKYITGGG---
AroA_ChlPh          -------------------------------------------GPPKNVDKYLTGGG---
AroA_TheTh          -------------------------------------------GPPVNVDKFLIEGK---
AroA_ChlAu          -------------------------------------------RPAPYIDDLLSQGQ---
AroA_NT-26          -------------------------------------------RPAAYVDQLLIGGQ---
AroA_AgrTu          -------------------------------------------RPAAYVDQLLIGGQ---
AroA_XanAu          -------------------------------------------RPAAYVDKLLIEGK---
AroA_NitHa          -------------------------------------------RPAAYVDKLLMEGK---
AroA_RosVa          -------------------------------------------RPAEYVDQFLIRGL---
AroA_AlcFa          -------------------------------------------DKKIYIDQELIKGK---
AroA_AchSp          -------------------------------------------DKKIYIDQELIKGK---
AroA_HerAr          -------------------------------------------GEKIYVDQEIIQGK---
AroA_BurMu          -------------------------------------------NTKIYVDQEIIHGK---
AroA_RhoFe          -------------------------------------------NSKVYIDQEVINGK---
AroA_ThiSp          -------------------------------------------DKLIEVDTYLINGK---
NarB_PseSt          G-----------------------------------------------VEQLPE------
NasA_AzoVi          R-----------------------------------------------IDALPE------
NarB_SynPC          G-----------------------------------------------LPMGSIS-----
NasA_KleOx          G-----------------------------------------------SERLAQ------
NasA_RhoPa          R-----------------------------------------------APNMAR------
UnkA_SulAz          --------------------------------------------ELEWPPEWPLS-----
                                                                                

ArrA_SheAn          ---VITANAANGIRNQDP------------------------------YEIKVMLAYFNN
ArrA_SheW3          ---VITANVPNGILAADP------------------------------YEIKVMLAYFNN
ArrA_DesHa          ---VLTNRVADAMLDKNP------------------------------YEIKVAIADWCN
ArrA_WolSu          ---VVTANVANAILDEKP------------------------------YDLKMAIGYWNN
ArrA_ChrAr          ---VVTNNVADALLAADP------------------------------YDIKVAIGYFCN
ArrA_GeoLo          KANVVTNAVADGIL-KDP------------------------------AACQIFISTWSN
ArrA_CloSp          ---VITNRVADAILAEDP------------------------------YLPKVVIGYFCN
ArrA_AlkMe          ---VVTNRVADAILAEDP------------------------------YLPKVMIGYFCN
ArrA_MLMS           ---VNTNRVADAILAEDP------------------------------YDIKVIVAYFSN
ArrA_AlkEh          ----MIQDIAKNHLTGSP------------------------------YKMDTIMFYTVG
ArrA_DesDC          ---VLTNRVADAMLEKNP------------------------------YEIKMAIADWCN
ArrA_DesY5          ---VVTNRVADGMLDKDP------------------------------YEIKMALAYWCN
ArrA_SulBa          ---VVTQQVADSILTDKP------------------------------YDVKVAIGYWNN
ArrA_BacAr          ---KPTNTTADSILNDDP------------------------------YGLKVVMSYWTN
ArrA_BacSe          ---KVTNTVADAVLAEDP------------------------------YEFKSRIELLDE
Psr/PhsA_ArcFu      ----TVQAFYDAIVNEDP------------------------------YPIKMLFVVGHN
Psr/PhsA_PyrAe      ----TFDALLDAIIEEKP------------------------------YPVKALFIVATS
Psr/PhsA_DesDe      ----SFVLTREAVLSAEP------------------------------YPLKGWFVYKTN
Psr/PhsA_MLMS       ----SWVPWRERALKGDP------------------------------YRIRGLFIYKQN
Phs_WolSu           ----SWVAWRDMVAAKETP-----------------------------YPIRGMFIYKQN
Psr/PhsA_SheAn      ----VYQTILDATLSAVP------------------------------YQLHGWVMSRTN
Psr/PhsA_SalEn      ----VVQSIIDAVLTQKP------------------------------YPIKAWIMSRHN
PhsA_SalTy          ----VVQSIIDSALTQKP------------------------------YPIKAWIMSRHN
PsrA_WolSu          ----IVSLVPKATLNELPGVP---------------------------CKIHGWFIVRNN
Psr/PhsA_CamCu      ----VLMDINEAILSEKP------------------------------YPIKGWFNIRFN
Psr/PhsA_GeoLo      ----VTNAIREATSIGEP------------------------------YPVKAWMVTGTN
Psr/PhsA_CarHy      ----MIQMLPEHILSGQP------------------------------YPIKAYIVNHHN
Psr/PhsA_HalHa      ----LASTFWSALAAQDP------------------------------YPVKAMIAAGNN
Psr/PhsA_MooTh      ----MIQTFPERVKQDQP------------------------------YPVKAVIIQHLN
Psr/PhsA_AlkEh      ----LANHLWRTMAEEKP------------------------------YPIKAFIAAGGN
Psr/PhsA_TheCa      ----VVQTIPEAALTGKP------------------------------YPIRGWFIYRYN
Psr/PhsA_AciCr      ----AGAPVTNVILDNAHGAD---------------------------AHYKGLIVYDTN
Psr/PhsA_FlaBa      ----TNEVIRNTIPSKDN--K---------------------------YPIKAWFVAGTN
Psr/PhsA_TheTh      ----AIQELIEPMITGEP------------------------------YPIKGLFAYGIN
Psr/PhsA_ProAe      ----ENTIASHEVMQQAISG-----------------------------EVKAMFVYGVN
Psr/PhsA_CamCo      ----VLMDIDNAILNEKP------------------------------YAIKGWFNIRFN
TtrA_DelAc          -YPAVG-GLSSEMLASALAG--------------------------YPYRAKAWINHMSN
TtrA_ComTe          -YPAPA-GLSSEMLAAGMLG--------------------------YPYPIKAWINHISN
TtrA_HydY0          -YPFSN-AIESDWIASSAHG--------------------------YPYPLKALITVNSN
TtrA_WolSu          -YGLAN-ALESDVITNSEEG--------------------------YPYKLGALISWCAN
TtrA_TheCa          -YPFTN-SVETEFLNASING--------------------------YPYRLKALLLYNAS
TtrA_ChlAg          -FPLAT-DVYQEDVPSMGDA--------------------------YPYQIKVAMFYMSA
TtrA_DehBA          -YPLSE-DIYQEVIPSAGDA--------------------------YPYPIKALFLHMGS
TtrA_PyrAr          -YPLTPEESYTEIFAGIAEG--------------------------YPYKIGAFIMFYAN
TtrA_PyrAe          -YPHTPEESYTEIFAGIAEG--------------------------YPYRIGALILFYAN
TtrA_AerPe          -YPHTPEESYTEIFAGIAEE--------------------------YPYKMGALILFYAN
TtrA_ArcFu          -YPLTPEESYTEMFAGIAEE--------------------------YPYPIKALIMYYAN
UnkA_ThiDe          -SSYELSFLLPHLLTDTEWQK----------------KWIDRGFS-VPQKLSVYIPRMYN
UnkA_Nitsp          -STYEMSFLLPHLIMDDEWRE----------------KWNKKGFK-VAEKIAVWVPRMYN
UnkA_Sulsp          -SSFEMSHIMPHLLLDDEWRA----------------KWKRKGLTNIPEKLAVWIPRMYN
UnkA_AzoEb          -AAHKVSHLVPFWIAEGRQK------------------------------INVAFTYQDN
UnkA_DecAr          -AAHKVSHLVPFWIAEGRQK------------------------------INVYFTYQDN
UnkA_PyrIs          -GSYDPTNTIPFRMYDPEWQE----------------YWRSLGFA-VPDRVYVWIWRVVN
UnkA_RhoRH          -STNEMSILLPHLLADGRGK------------------------------LSMYFSRVYN
UnkA_NocSp          -TTNEMSTLLPHLLQEGRGR------------------------------LEVYFSRVYN
UnkA_ChlAg          -TFYELSILLPHFLKEGRGK------------------------------VDTYFTRVYN
UnkA_ChlAu          -NFYEMSILLPHFLKEGRGK------------------------------VDTYFTRVYN
UnkA_RosFl          -SFYELSYLLPHFLKEQRGK------------------------------IDVYFTRVYN
UnkA_RosCa          -SFYELSYLLPHFLKEGRGR------------------------------VDVYFTRVYN
UnkA_ChlLi          -AHFEMSFLLPHFLKEGRGK------------------------------LDVYFTRVFN
UnkA_ChlPh          -AHFEMSFLLPHFLKEGRGK------------------------------LDVYFTRVFN
UnkA_PelLu          -AHFEMSFLLPHFLKEGRGK------------------------------LDVYFTRVFN
UnkA_ChlCh          -AHFEVSMLLPHFLKEGRGK------------------------------LDVYFTRVFN
UnkA_ProAe          -AHYEMSFLLPHMLKEGRGK------------------------------LDVYFTRVFN
UnkA_RubXy          -AANEMSFLLPHFLMEGRGR------------------------------IEVYFSRVVN
DMSOA_HaeIn         -RGTEMTALTDGIRGVDKLS---------------------------SPIKVIWNYASNC
DMSOA_ActSu         -RATEMTAKTDGIRGVERLT---------------------------APIKFIWNYAGNC
DMSOA_EscCo         -RGPEMTALRDGVRGKDKLD---------------------------VPIKMIWNYAGNC
NarG_EscCo          -LGTNPLTIAGEAEKAGMN----PVDYTVKSLKEGSIRFAAEQPENGKNHPRNLFIWRSN
NarG_PseSt          -LNRNPLQICRDAEAAGMS----PVDYVTQSLKDGSLKFACEQPDNPDNFPRNMFVWRSN
NarG_StaCa          -FDTNSLRFGEDAKEAGEFTNEEVLKRAVESVKSRETKFAVEDPDLRTNHPKSLFIWRSN
NarG_MycTu          -FDRSSLDVADEARAAGRDVG----DYVAEQLAQHKLKLSITDPDNPVNWPRVLTVWRAN
NapA_PseSt          -KPGFHAVDQSRKLKDGV--------------------------------LKVYWTQVTN
NapA_RalEu          -KPGYDAVLQNRMLKDGK--------------------------------LNAYWVQVNN
NapA_ActAc          -VLGFHAVAQSRALKDGK--------------------------------MRVLWQMCTN
NapA_DesVi          -EPGYHTVALFEALGRGD--------------------------------VKCMIICETN
FdhH_EscCo          -HTGYRISELPHRAAHGE--------------------------------VRAAYIMGED
FdhN_EscCo          -SLMKSFYGDAAQKENNWGY------------------DWLPKWDQTYDVIKYFNMMDEG
FdhA_WolSu          -STWRYGVTEEENIPHNAG-----------------------------TKLRALIVVGSG
ArolikeA_RosLi      --TRLAHVIGTTWVQAMCGTQ--------------------------SLQTKFDELTTRN
ArolikeA_MorSp      --TRFAHVIGTTWIQSMCGSQ--------------------------GLQKKFWELVTSN
ArolikeA_MarSp      --TRFAHVIGTTWIQSMCGSQ--------------------------GLQKKFWELTIAN
ArolikeA_VibSp      --TRMAHVIGTTWIQAMCGSY--------------------------GLKEKFTDLTTRN
AroA_AerPe          --GKVLWVIDMDNYRLAPNSQ--------------------------RLKAVVGDRAWRV
AroA_PyrCa          --GKVLWVHDMDNYKLAPQAQ--------------------------RLKAAVSDRAWRV
AroA_SulTo          --GKVLWVFTAVPYKLTMAGG--------------------------KLAQTINHRSKLL
AroA_ChlLi          --GKIYWVGATDPYLSTPNSQ--------------------------FFRKTVKKRADAL
AroA_ChlPh          --GKMFWVGGTDPYLGTPNSQ--------------------------FFKKSIKKRSTEL
AroA_TheTh          --GKFYWVIANDPYLSTPNNQ--------------------------VFRKRIHERTEKL
AroA_ChlAu          --GNVFYVVGCNPAVTTLNAQ--------------------------RMRETLQTRGKLV
AroA_NT-26          --GGVHHIWGCDHYKTTLNAH--------------------------EFKRVYKKRTDMV
AroA_AgrTu          --GDVHHIWGCDHYKTTLNAH--------------------------EFKRVYKKRTDIV
AroA_XanAu          --GGVHHIWGCDHYKTTLNAM--------------------------AFKRAYKMRTDLV
AroA_NitHa          --GGVHHIWGCDHYKTTLNAF--------------------------KFKQTYKRRTDMV
AroA_RosVa          --GGVHHIWACDHYKTTLNAS--------------------------EYKRVHKRRSDMV
AroA_AlcFa          --GRIMTWWGCNNFQTSNNAQ--------------------------ALREAILQRSAIV
AroA_AchSp          --GRMMTWWGSNNFQTSNNAQ--------------------------ALRVAVLKRAAIV
AroA_HerAr          --GRMMTWWGCNNFQTSNNAQ--------------------------ALREVSLRRSQIV
AroA_BurMu          --GMMYTAWGANPFQTTLNAE--------------------------EHRAVILHRAGIV
AroA_RhoFe          --GLMYTLWGTNPFQTTINAE--------------------------QHRMALRRRAQIV
AroA_ThiSp          --GKMMTFWACNTFQTTNNAQ--------------------------ALREAVIRRSQIV
NarB_PseSt          ----QPGLPAIGLFEAVRAG-----------------------------KIKALWIACTN
NasA_AzoVi          ----STGLTAIELFEAVRIG-----------------------------RIKALWIACTN
NarB_SynPC          ---PQPGRTAWQMIEGLEQG-----------------------------AVGFLWVAATN
NasA_KleOx          ----TPGLTGVELFAAIGRG-----------------------------EVKAVWIMGTN
NasA_RhoPa          ----REGLKAVQLFEAIDRG-----------------------------EIKALWIMATN
UnkA_SulAz          --AYELSYLLPHLVMDDEWRN-----------------KWKEKGLKIPDKVEVWFSRIYN
                                                                                

ArrA_SheAn          FNFSNPE----------------------------------GQRWDEALSKV--------
ArrA_SheW3          FNFSTPE----------------------------------GQRWDAALSKV--------
ArrA_DesHa          LPFSCTG----------------------------------AQRWEKALEQL--------
ArrA_WolSu          FVFSING----------------------------------THLWEKAMEKL--------
ArrA_ChrAr          FNFSGTD----------------------------------GARWDKALAKV--------
ArrA_GeoLo          FNFSATG----------------------------------AQRWDKAMAKV--------
ArrA_CloSp          FNYSCPG----------------------------------TDRWDKAMSKI--------
ArrA_AlkMe          FNYSCTE----------------------------------TERWNKAMEKI--------
ArrA_MLMS           FVYANTG----------------------------------TDRWEKAMAKV--------
ArrA_AlkEh          PIYSGPD----------------------------------CTVWEEALQDV--------
ArrA_DesDC          LPFSCTG----------------------------------AQRWEKALEQL--------
ArrA_DesY5          SPFSCSG----------------------------------AQTLGESFRTT--------
ArrA_SulBa          FVFSING----------------------------------ANVWEKAMEKL--------
ArrA_BacAr          FNYSNQG----------------------------------SDRWDEALAKL--------
ArrA_BacSe          LQFLQPR----------------------------------NGSLGQSFGQ---------
Psr/PhsA_ArcFu      LLMNMPE----------------------------------RQKWEEALKK---------
Psr/PhsA_PyrAe      PFHRDVN----------------------------------TEKLKKALQK---------
Psr/PhsA_DesDe      PMVNAPD----------------------------------RARTIEMCNA---------
Psr/PhsA_MLMS       VIDSVPD----------------------------------RDKTLKLFDQ---------
Phs_WolSu           PMHCVPN----------------------------------TAKTAQMFKN---------
Psr/PhsA_SheAn      PMQTMTD----------------------------------RARVVEALKK---------
Psr/PhsA_SalEn      PFQTVTC----------------------------------RSDLVKTVEQ---------
PhsA_SalTy          PFQTVTC----------------------------------RSDLVKTVEQ---------
PsrA_WolSu          PVMTQTN----------------------------------ADTVIKALKS---------
Psr/PhsA_CamCu      HLINVAG----------------------------------TDKSVEALKK---------
Psr/PhsA_GeoLo      LLAAMPG----------------------------------QKETIEAISK---------
Psr/PhsA_CarHy      PVRSAGN----------------------------------SQKWIEALKK---------
Psr/PhsA_HalHa      AMKNTGF----------------------------------PGVVRRAIDQ---------
Psr/PhsA_MooTh      PVRSSTD----------------------------------SLAFIEALKK---------
Psr/PhsA_AlkEh      GFLSGPD----------------------------------YDLTRRALEN---------
Psr/PhsA_TheCa      PVLTIPD----------------------------------TNRVIEGLKK---------
Psr/PhsA_AciCr      LPMTMPG----------------------------------IRRTLEAAAQS--------
Psr/PhsA_FlaBa      LNKSIPN----------------------------------KKLLEEAIDA---------
Psr/PhsA_TheTh      LFHSIPN----------------------------------VPRTKEALKN---------
Psr/PhsA_ProAe      VPETITM----------------------------------GRKKALEALNN--------
Psr/PhsA_CamCo      HLINVAE----------------------------------TMKSIEAMKK---------
TtrA_DelAc          PVYGIAGF--------------------------------R--NALVDDLKDPK------
TtrA_ComTe          PIYAMCGF--------------------------------E--NALADAVKDVK------
TtrA_HydY0          PAYAQSGF--------------------------------S--NVIEYLKDPK-------
TtrA_WolSu          FIYGQSGS--------------------------------E--HLLESLKDPKR------
TtrA_TheCa          FIYGTSGA--------------------------------K--FLAEKLKDPKA------
TtrA_ChlAg          INYALPAA--------------------------------Q--TVIEILADPK-------
TtrA_DehBA          PVYVVPAG--------------------------------H--TALEFLTDPE-------
TtrA_PyrAr          PVLATNYG--------------------------------V--KFVEVLKDTS-------
TtrA_PyrAe          PVLATNYG--------------------------------V--KFIEVLKDPA-------
TtrA_AerPe          PVLSANYG--------------------------------V--KFIEVLKDTK-------
TtrA_ArcFu          PVLSANFG--------------------------------V--KFIEVLKDTS-------
UnkA_ThiDe          PVWINPD---------------------------------G-FRWIEVLKDESK------
UnkA_Nitsp          PVWINPD---------------------------------G-FRWIEALKREDK------
UnkA_Sulsp          PVWINPD---------------------------------G-FRWIEALKREDK------
UnkA_AzoEb          PVYTNPGA--------------------------------Q-AVWGKLYRDEKL------
UnkA_DecAr          PVYTNPGS--------------------------------M-AVWGKLFKDEKL------
UnkA_PyrIs          PPATYQA---------------------------------G-AQWVRFFANPDK------
UnkA_RhoRH          PVWTNPD---------------------------------G-FSWLKALTDESL------
UnkA_NocSp          PLWVNPD---------------------------------G-FTWIDVLKDESK------
UnkA_ChlAg          PLWTNPD---------------------------------G-MSWLEVLTDESK------
UnkA_ChlAu          PLWTNPD---------------------------------G-MSWLEVLTDESK------
UnkA_RosFl          PLWTNPD---------------------------------G-MSWMEVLTDESK------
UnkA_RosCa          PLWTNPD---------------------------------G-MSWMEVLTDESK------
UnkA_ChlLi          PVWTYPD---------------------------------G-FSWIEALEDESK------
UnkA_ChlPh          PVWTYPD---------------------------------G-FSWIEALEDESK------
UnkA_PelLu          PVWTYPD---------------------------------G-FSWIEALEDESK------
UnkA_ChlCh          PVWTYPD---------------------------------G-FSWIEALEDESK------
UnkA_ProAe          PVWTYPD---------------------------------G-FSWIEALEDESK------
UnkA_RubXy          PVWTYPD---------------------------------G-FSWIEALANEDY------
DMSOA_HaeIn         LINQHAQ---------------------------------I-NRTHDILQDDTQ------
DMSOA_ActSu         LTNQHAD---------------------------------I-NRTHEILQDESL------
DMSOA_EscCo         LINQHSE---------------------------------I-NRTHEILQDDKK------
NarG_EscCo          LLGSSGKG--------------------------------H-EFMLKYLLGTEHGIQGKD
NarG_PseSt          LLGSSGKG--------------------------------H-EYMLKYLLGTKNGVMNED
NarG_StaCa          LLSSSAKG--------------------------------Q-EYFMKHMLGTSSGLLAEP
NarG_MycTu          LIGSSGKG--------------------------------G-EYFLRHLLGTDSNVQSDP
NapA_PseSt          NMQAGPNV--------------------------------M-QEILPGWRNPE-------
NapA_RalEu          NMQAAANL--------------------------------M-EEGLPGYRNPA-------
NapA_ActAc          NMQGGPNI--------------------------------N-RETFPGWRNPD-------
NapA_DesVi          PAHTLPNL--------------------------------N--KVHKAMSHPE-------
FdhH_EscCo          PLQTDAEL--------------------------------S----AVRKAFED-------
FdhN_EscCo          KVTGYFCQ--------------------------------G-FNPVASFPDKNK------
FdhA_WolSu          ---------------------------------------------ISTIARVDT------
ArolikeA_RosLi      PHQVNSF---------------------------------EKQDIIDTLKRRAD-SG---
ArolikeA_MorSp      PHQVYSY---------------------------------DKQEIIDTLKKRAD-SG---
ArolikeA_MarSp      PHQVFSY---------------------------------DKQEIIDTLKARAD-SG---
ArolikeA_VibSp      PHQAMRR---------------------------------DKQHIIDTLKKRAD-SG---
AroA_AerPe          TRYVFAEAYANVGGK------ESEPNYDPNALEPVITTPPSSREYAEKVLQALEETG---
AroA_PyrCa          TRYVFAEDFAKIGGA------ESREQYDVKALDIPVTTRLTSREYAEKVLEALEKTG---
AroA_SulTo          QECVENTLSAGVPSGSTSSIISSSPYYNTNAVSSTIPQFPDPDTYAQAVISCLSGSNKQP
AroA_ChlLi          LDYLDNGGVP-----------------------------TEAKAYADKVMEAFEKTG---
AroA_ChlPh          LDYLDNGGVP-----------------------------SSPAEYSAKVLEAFEQTG---
AroA_TheTh          TKALGAGGEP-----------------------------GTIQERAQKILDILYQDPD--
AroA_ChlAu          RDAIDAS-FG-----------------------------ADNATKAQAILDAIS-QG---
AroA_NT-26          KDAMSAA-PY-----------------------------GDREAMVNAIVDAIN-QG---
AroA_AgrTu          KDAMSVA-PY-----------------------------GDREAMVNAIVAAIN-QG---
AroA_XanAu          KDAMASV-PY-----------------------------GDRDAMVAAILGAIR-KG---
AroA_NitHa          KDAMMTA-SY-----------------------------GDRAAMVNAIVDAIK-KG---
AroA_RosVa          KDAIDMA-AG-----------------------------GTREQVVDAIVSAIN-AG---
AroA_AlcFa          KQAMQKA-RG-----------------------------ATTEEMVDVIYEATQ-NG---
AroA_AchSp          KEAMQKA-RG-----------------------------ASTEELVDIIYAATQ-QG---
AroA_HerAr          KDAMSKA-RG-----------------------------ASAAEMVDIIYDATS-KG---
AroA_BurMu          REAMSRE-RG-----------------------------ASTAQLVDVAYDAVKNKG---
AroA_RhoFe          NEAVSRA-KG-----------------------------SSTEQMVDIIYNACKYQG---
AroA_ThiSp          KQAMGQA-RG-----------------------------ATPKEMVDVIYKATQ-KG---
NarB_PseSt          PAQSLPD----------------------------------QQKVHEALAT---------
NasA_AzoVi          PAQSLPD----------------------------------QQKIHEALAA---------
NarB_SynPC          PAVSLPD----------------------------------VKRAQAALKR---------
NasA_KleOx          PVVSLPD----------------------------------SHAVSEALAR---------
NasA_RhoPa          PAVSLPR----------------------------------ADVVQEALRK---------
UnkA_SulAz          PVWINPD---------------------------------G-FRWVEALKDENR------
                                                                                

ArrA_SheAn          -----------------------DFMAHITTNVS----EFSWFAD---------------
ArrA_SheW3          -----------------------DFMAHITTNVS----EFSWFAD---------------
ArrA_DesHa          -----------------------PFLAHITTNPS----EMTQYAD---------------
ArrA_WolSu          -----------------------PFYAHITTHMA----EMTMYAD---------------
ArrA_ChrAr          -----------------------PFFVHCVPMFS----EMTYFAD---------------
ArrA_GeoLo          -----------------------PFFVHMVTNAS----EMTQFAD---------------
ArrA_CloSp          -----------------------EFFAHCVTHYS----EMSHFAD---------------
ArrA_AlkMe          -----------------------EFFAHCVTHYS----EMGHFAD---------------
ArrA_MLMS           -----------------------PFIAHIATHYS----EFSHFSD---------------
ArrA_AlkEh          ------------------------FVIDTSPSPQ----ESAQFAD---------------
ArrA_DesDC          -----------------------PFLAHITTNPS----EMTQYAD---------------
ArrA_DesY5          -----------------------PLPRSYHDNPL----KWHNTLI---------------
ArrA_SulBa          -----------------------PFYAHITTHLA----EMSMXAD---------------
ArrA_BacAr          -----------------------PFMVHMTLHPA----EQTHFAD---------------
ArrA_BacSe          -----------------------DSIHGAYDCQS---GEQTHFAD---------------
Psr/PhsA_ArcFu      -----------------------LDFMVAVDILP---QDHLYYAD---------------
Psr/PhsA_PyrAe      -----------------------LELIVAIDILP---QDHIDWSD---------------
Psr/PhsA_DesDe      -----------------------MDFMVVVDIAM---SDTACMAD---------------
Psr/PhsA_MLMS       -----------------------LDIIVSVDTFM---SDTAWYAD---------------
Phs_WolSu           -----------------------MDLVVTIDTMP---SDTAIMSD---------------
Psr/PhsA_SheAn      -----------------------LDFVAVCDVYI---SETAAYAD---------------
Psr/PhsA_SalEn      -----------------------LDLVVSCDVYL---SESAAYAD---------------
PhsA_SalTy          -----------------------LDLVVSCDVYL---SESAAYAD---------------
PsrA_WolSu          -----------------------MDLVVCVDIQV---SDTAWFAD---------------
Psr/PhsA_CamCu      -----------------------LDFIVVSDIYL---NDMATYAD---------------
Psr/PhsA_GeoLo      -----------------------LDLLVVVDVIP---SDTSLYAD---------------
Psr/PhsA_CarHy      -----------------------LELLVVIDVQM---SETAMMAH---------------
Psr/PhsA_HalHa      -----------------------LDLFVATDIQP---NETNRLAD---------------
Psr/PhsA_MooTh      -----------------------LDLVVAIDIQM---NDTAYYAH---------------
Psr/PhsA_AlkEh      -----------------------LDFFVACDVMP---NEMNMYAD---------------
Psr/PhsA_TheCa      -----------------------MDLVVVCDINM---SDTAWYAD---------------
Psr/PhsA_AciCr      -----------------------LELIVAVDVQP---AEVTGYAD---------------
Psr/PhsA_FlaBa      -----------------------LDFMVVVDTMP---MEVTGYAD---------------
Psr/PhsA_TheTh      -----------------------LDLYVAIDVLP---QEHVMWAD---------------
Psr/PhsA_ProAe      -----------------------IDFLVAVDTLP---MEVTGYAD---------------
Psr/PhsA_CamCo      -----------------------LELIVVSDVYL---NDMATFAD---------------
TtrA_DelAc          ----------------------KLPLIVSIDPFI---NETSALAD---------------
TtrA_ComTe          ----------------------KLPLFVSVDPFI---NETSALAD---------------
TtrA_HydY0          ----------------------KIPLFIAIDPFI---NETSTYAD---------------
TtrA_WolSu          ----------------------AIPLFIAIDPFI---NETSRWAD---------------
TtrA_TheCa          ----------------------SIPLIISVDPFI---NETSQLAD---------------
TtrA_ChlAg          ----------------------KIPLIITSDIMV---GETSTYAD---------------
TtrA_DehBA          ----------------------KLPLLVVTDIVV---SETSMYAD---------------
TtrA_PyrAr          ----------------------KIPLFIAITTTI---NETAMYAD---------------
TtrA_PyrAe          ----------------------KLPLFIVITTTI---NETALYAD---------------
TtrA_AerPe          ----------------------KLPLFIAITTTI---NETMLYAD---------------
TtrA_ArcFu          ----------------------KLPLFIAITTSI---NETFLYAD---------------
UnkA_ThiDe          -----------------------MELTMNLSPVW---SETNWYMD---------------
UnkA_Nitsp          -----------------------FELTFNLSPTW---SETNWYCD---------------
UnkA_Sulsp          -----------------------IEMAFNLSPTW---SETNWYCD---------------
UnkA_AzoEb          -----------------------IPYFISMSSHM---GEETALAD---------------
UnkA_DecAr          -----------------------IPYLVSMSPFM---GEETALAD---------------
UnkA_PyrIs          -----------------------VELTVHMTQFW---NESCYFSD---------------
UnkA_RhoRH          -----------------------VGCHVALTPTW---SETATFAD---------------
UnkA_NocSp          -----------------------IGLHVALTPTW---SESAAFAD---------------
UnkA_ChlAg          -----------------------IGLHVHLSPTW---SETGWFAD---------------
UnkA_ChlAu          -----------------------IGLHVHLSPTW---SETGWFAD---------------
UnkA_RosFl          -----------------------IGLHVHLSPGW---SETGLFAD---------------
UnkA_RosCa          -----------------------IGLHVHLSPSW---SETGLFAD---------------
UnkA_ChlLi          -----------------------IGLHAALTPTW---SETAYFAD---------------
UnkA_ChlPh          -----------------------IGLHAALTPTW---SETAYFAD---------------
UnkA_PelLu          -----------------------IGMHAALTPTW---SETAYFAD---------------
UnkA_ChlCh          -----------------------IGLHAALTPTW---SETAYFAD---------------
UnkA_ProAe          -----------------------IGLHVALTPTW---NETAYFAD---------------
UnkA_RubXy          -----------------------IGCHVALTPTW---NETAYFAD---------------
DMSOA_HaeIn         -----------------------CEMIITIDNHM---TSTAKYSD---------------
DMSOA_ActSu         -----------------------CEMIVTIDNHM---TSTAKYSD---------------
DMSOA_EscCo         -----------------------CELIVVIDCHM---TSSAKYAD---------------
NarG_EscCo          LGQ-QGGVKPEEVDWQDNGLEGKLDLVVTLDFRL---SSTCLYSD---------------
NarG_PseSt          LGKRADGFKPTEAEWQDEGAIGKLDLVTTLDFRM---SSTCVYSD---------------
NarG_StaCa          NEE----DKPEEMIWRDDVQG-KLDLIVALDFRM---TSTPLKAD---------------
NarG_MycTu          PTDG---VHPRDVVWDSDIPEGKLDLIMSIDFRM---TSTTLVSD---------------
NapA_PseSt          -----------------------TFVIVSDVYP----TVSAQAAD---------------
NapA_RalEu          -----------------------NFIVVSDAYP----TVTALAAD---------------
NapA_ActAc          -----------------------NFIVVSDPYP----TVSCLAAD---------------
NapA_DesVi          -----------------------SFIVCIEAFPD---AVTLEYAD---------------
FdhH_EscCo          -----------------------LELVIVQDIFM---TKTASAAD---------------
FdhN_EscCo          ----------------VVSCLSKLKYMVVIDPLV---TETSTFWQNHGESNDVDPASIQT
FdhA_WolSu          ----------------TKDALDKMDLVVFFDPYF---NDAAALTN------------RKD
ArolikeA_RosLi      -----------------------GMVVWNQDIYLV-DPIGARYAD---------------
ArolikeA_MorSp      -----------------------GMVVINQDIYLR-DPIGAKFAD---------------
ArolikeA_MarSp      -----------------------GMVVVNQDIYLR-DPIGAKFAD---------------
ArolikeA_VibSp      -----------------------GMVVINQDIYLR-DPIGKQFAD---------------
AroA_AerPe          -----------------------GLFVIVEDIYP---TFMVEDAH---------------
AroA_PyrCa          -----------------------GLFVVVQDIYP---TFMMEDAH---------------
AroA_SulTo          ----------------------GALFIVGNDIILNQNGLLETAAH---------------
AroA_ChlLi          -----------------------GLFMIVQDIYM---THTAADAM---------------
AroA_ChlPh          -----------------------GLFMIVQDIYM---THTAQDAM---------------
AroA_TheTh          -----------------------ALFLVVQDIYM---TETARDAH---------------
AroA_ChlAu          -----------------------GLFIIVQDIYP---IETARYAH---------------
AroA_NT-26          -----------------------GLFAVNVDIIP---TKIGEACH---------------
AroA_AgrTu          -----------------------GLFAVNMDIIP---TKIGEACH---------------
AroA_XanAu          -----------------------GLFSVDVDIVP---THIGEAAH---------------
AroA_NitHa          -----------------------GLFAVDVDIVP---TKIGEACH---------------
AroA_RosVa          -----------------------GLFVVDVDIIH---SQIGQNAH---------------
AroA_AlcFa          -----------------------GLFVTSINLYP---TKLAEAAH---------------
AroA_AchSp          -----------------------GLFVASINLYP---TKLAEAAH---------------
AroA_HerAr          -----------------------GLFVTSINLYP---TKLSEAAH---------------
AroA_BurMu          -----------------------GLFFTNINLYP---TKLAEAAH---------------
AroA_RhoFe          -----------------------GLFVAAMNLYP---TTIADDCH---------------
AroA_ThiSp          -----------------------GLFVGMMDIYP---TMIAEAAH---------------
NarB_PseSt          -----------------------CPFVVVQE-AFFT-TETCRHAD---------------
NasA_AzoVi          -----------------------CPFVVVQE-AYAT-TETCRYAD---------------
NarB_SynPC          -----------------------SPFTVLQD-AYHP-TETTTYAH---------------
NasA_KleOx          -----------------------CPLVIISD-VVAD-TDTGRFAH---------------
NasA_RhoPa          -----------------------LDLLVISENVISN-DTVAAGAH---------------
UnkA_SulAz          -----------------------FGLTVYLSPIWS---ETAFYCD---------------
                                                                                

ArrA_SheAn          --VLLPSSHHMFEKWG-----------VLDSIG------NGVAQISIQ-QP-------SI
ArrA_SheW3          --VLLPSCHHMFEKWG-----------VLDAIG------NGVAQISIQ-QP-------SI
ArrA_DesHa          --IVLPAPMHVFEKWS-----------FNKSKA------NKYGFASIQ-QQ-------VI
ArrA_WolSu          --IVLPAKMHMFERYG-----------FSKNKQ------NLHGYLSIH-QP-------MV
ArrA_ChrAr          --IVLPAALHHTEDWA-----------VIRSKA------NLHGHTSIQ-QP-------VV
ArrA_GeoLo          --IVLPATFAPTEKLS-----------VISNMA------NLHGHLSIQ-QQ-------VA
ArrA_CloSp          --LLLPSTHHMFEQMA-----------SAAQKA------NSYTHLWIT-QR-------LI
ArrA_AlkMe          --LLLPSTHHMFEQMS-----------AAAQKG------NGFTHLWIA-ER-------LI
ArrA_MLMS           --VVMPVAHHMAERWA-----------FSTQKC------RLYTHISVQ-QP-------IH
ArrA_AlkEh          --LILP-DHTYLERLEV----------ANTYPF------QGYPMSMIR-EP-------AV
ArrA_DesDC          --IVLPAPMHVFEKWS-----------FNKSKA------NKYGFASIQ-QP-------VV
ArrA_DesY5          --LFFRQPFTLLKMA------------FNKSKA------NEIAFASIQ-QR-------VV
ArrA_SulBa          --IVLPAKMHMFERYG-----------FSKNKQ------NLQGYLTIH-QP-------LV
ArrA_BacAr          --IILPVPHAMFERLSP----------VRGSNG------NLYRHVHMQ-TG-------VI
ArrA_BacSe          --IVLPVPHSQFERQSP----------VAGSNG------NLHRHLHLQ-NK-------VI
Psr/PhsA_ArcFu      --VVLPESTYIEKDDPL----------FPIAYA------PAFGFHT-R-VK-------AI
Psr/PhsA_PyrAe      --YVLPDLMFLEREEIG----------SIKWSL------HAGIRYSHK-VL-------DP
Psr/PhsA_DesDe      --LVLPAPGYLERQDPA----------SGLQGS------SACACVVQR-DP-------VV
Psr/PhsA_MLMS       --VVLPESNYLERFDPP----------YGLGG--------IEPTVVIR-QP-------LI
Phs_WolSu           --VILPECTYLERTDPV----------KSFGG--------IEPAIAQR-NK-------VI
Psr/PhsA_SheAn      --VILPESTYLERDEEI----------ADKSGK-------NPAYYV-R-QR-------VV
Psr/PhsA_SalEn      --YLLPECTYLERDEEV----------SDMSGL-------HPAYAL-R-QQ-------VV
PhsA_SalTy          --YLLPECTYLERDEEV----------SDMSG-------LHPAYAL-R-QQ-------VV
PsrA_WolSu          --VVLPDTTYLERDEEF----------TAGGGK-------NPSFGIGR-QK-------VV
Psr/PhsA_CamCu      --VVLPESTYLERDEGI----------EDKSGL-------KPAYMI-R-NK-------IV
Psr/PhsA_GeoLo      --VVLPECTYLERHDGL----------IIGKGR-------ALSASI-R-QP-------AV
Psr/PhsA_CarHy      --YVLPESTYLERFDPP----------QIAGN----------AVAL-R-QP-------AV
Psr/PhsA_HalHa      --VILPEPSALERYDDL----------QEGWG--------YRGWIAVR-MP-------GM
Psr/PhsA_MooTh      --YILPEATYLERYDPL----------MTVGN-----------KVLLR-QP-------AI
Psr/PhsA_AlkEh      --ILLPEASYLERYDDL----------QTGGQR--------EGYVALR-AP-------AM
Psr/PhsA_TheCa      --VVLPESTYLERDEGF----------NDYSG--------AVPVYTLR-QK-------VV
Psr/PhsA_AciCr      --VVLPECSYLERHDPL----------RNSGER--------YPALALR-AP-------AL
Psr/PhsA_FlaBa      --VVLPECTYLERYDAL----------RSSPNR--------NPSIALR-MP-------VA
Psr/PhsA_TheTh      --VILPEATYLERYDDF----------VLVAHK--------TPFIQLR-TP-------AH
Psr/PhsA_ProAe      --VVLPESTYLERYDDL----------DGGRPY------R-TPFVALR-QP-------VV
Psr/PhsA_CamCo      --VILPESSYLERDEGI----------EDKSG-------LKPAYMIR--NK-------VV
TtrA_DelAc          --FIVPDTVTYESWGISAPWA-----DVVAKSST-----VRWPVVQP-----------AV
TtrA_ComTe          --YIVPDTVTYESWGIGAPWA-----DVVAKSST-----VRWPTVDA-----------AT
TtrA_HydY0          --YIVPDNVLYEEWGAMAPWG-----AYLTKITT-----IRYPAIES-----------PN
TtrA_WolSu          --YIVPDSVMYETWGVVSPWG-----ASLTKASH-----LRYPILPS-----------PN
TtrA_TheCa          --YIIPDSVMYETWGVLGPWH-----GTLTKASV-----IRYPVVEP-----------RT
TtrA_ChlAg          --YIFPDLSFLERWEFHGSHP-----SVPWKVEN-----IRQPAMSLPHWP-------TV
TtrA_DehBA          --YIFPDLTNMERWEFAGSQN-----TIPFKSQP-----VRQPAIAP-LVE-------TV
TtrA_PyrAr          --YIVPDTTYLETGTMGVQFL-----YATSGGVT-----LAEPWRSPAIMP-------LT
TtrA_PyrAe          --YIVPDTTYLETGTMGIQYL-----YATSGSVT-----LAESWRSPVIMP-------LT
TtrA_AerPe          --YIVPDTTYLETGTLGMQYL-----YASSGGVL-----LAEAARSPVVMP-------LT
TtrA_ArcFu          --YIVPDTMYLETGTMGINYL-----YATSASVT-----LAEYWRSPAVMP-------MT
UnkA_ThiDe          --YVLPVGLAGERHDQHSEAT---MPARWTSFR--Q-PVMRVALEKMGWKPKNPARG-TL
UnkA_Nitsp          --YVLPTGLSGERHDQQSAPT---KPEQWTAFR--Q-PALRVALEKMGWKPKDPTRA-TL
UnkA_Sulsp          --FVLPVGLAGERHDQSSEPT---KPARWLSFK--N-PALRVALEKLGWKPKDPTRA-TL
UnkA_AzoEb          --IILPDCPYLERWEPESMPN---SLWPWLGIR--Q-PVHKSLGESR-------------
UnkA_DecAr          --LILPDCPYLERWEPESMPN---SLWPWLGIR--Q-PVHKSLGESR-------------
UnkA_PyrIs          --LCISEGHWFERHDPQPAAPGIYAPDRWFSVR--W-PSYVIFLMRMGWRPKDPHRS-AL
UnkA_RhoRH          --YVLPMGHSTERHDTQSYEQ---YAGKWLGFR--Q-PVTRVALEKMGRP---------V
UnkA_NocSp          --YVLPMGHASERHDTMSFET---HTSKWLAFR--Q-PVTRVAMERRGIP---------Y
UnkA_ChlAg          --YILPMGVGAERHDLMSQET---HAGCWIAFR---QPVLREAMRRLGKP---------V
UnkA_ChlAu          --YILPMGVGAERHDVMSQET---HAGCWIAFR--Q-PVLREAMRRLGKP---------V
UnkA_RosFl          --YILPMGHGAERHDMMSQET---HGGCWIAFR--Q-PVIREALRRLGRP---------V
UnkA_RosCa          --YILPMGHGAERHDIMSQET---HGGCWIAFR--Q-PVIREALRRLGRP---------V
UnkA_ChlLi          --YVLPMGHSAERHDLLSYET---HAGKWIAFR--Q-PVLRTALRRMGKP---------V
UnkA_ChlPh          --YVLPMGHSAERHDLLSYET---HAGKWIAYR--Q-PVLRTALKRMGKP---------V
UnkA_PelLu          --YVLPMGHSPERHDIISYET---HAGKWIAFR--Q-PVLRVASEKMGKP---------V
UnkA_ChlCh          --YVLPMGHSTERHDIISYET---HAAQWIGFR--Q-PILRVASEKMGKP---------V
UnkA_ProAe          --YVLPMGHSPERHDLVSYET---HAGKWIAFR--Q-PVLRVAHERRGTP---------K
UnkA_RubXy          --YVLPLGHGPERHDVMSQET---HSGVWLSFR--Q-PVLREASRRRGER---------V
DMSOA_HaeIn         --ILLPDCTTSEQMDF-----------ALDAFVS-----N-MAYVIFA--------DQVI
DMSOA_ActSu         --IVLPDCMTSEQMDF-----------CLDGYVA-----N-MSYVIFA--------DQAV
DMSOA_EscCo         --ILLPDCTASEQMDF-----------ALDASCG-----N-MSYVIFN--------DQVI
NarG_EscCo          --IILPTATWYEKDDM-----------NTSDMHP-----FIHPLSAAV--------DPAW
NarG_PseSt          --IVLPTATWYEKDDM-----------NTSDMHP-----FIHPLSAAI--------DPAW
NarG_StaCa          --IVLPAATWYEKHDL-----------SSTDMHP-----FVHPFNPAI--------DPLW
NarG_MycTu          --VVLPAATWYEKSDL-----------SSTDMHP-----YVHSFSPAI--------DPPW
NapA_PseSt          --LILPSAMWVEKEGA-----------YGNAE------------RRTQF------WHQLV
NapA_RalEu          --LVLPSAMWVEKEGA-----------YGNAE------------RRTQF------WHQLV
NapA_ActAc          --LMLPTAMWVEKEGA-----------YGNAE------------RRTQF------WRQQV
NapA_DesVi          --LVLPPAFWCERDGV-----------YGCGE------------RRYSL------TEKAV
FdhH_EscCo          --VILPSTSWGEHEGV-----------FTAAD------------RGFQR------FFKAV
FdhN_EscCo          EVFRLPSTCFAEEDGS-----------IANSGRWLQWHWKGQDAPGEA--------RNDG
FdhA_WolSu          NLYILPAATQMETSGS-----------VAATNRSYQWRSMVMKPLFEC--------RPDE
ArolikeA_RosLi      --IVFPASG-WGEETFT----------RANG-E-----RRLRLYPKFYDAPGEAKPDWWI
ArolikeA_MorSp      --IVFPAAT-WGEVDFM----------RANG-E-----RRLRLYQKFNDAPGQAQPDWWI
ArolikeA_MarSp      --IVFPAAT-WGEEDFM----------RANG-E-----RRLRLYQKFNDAPGNAKPDWWI
ArolikeA_VibSp      --IIFPAAT-WGEEDFM----------RANG-E-----RRLRLYQKFADAPGQAKPDWWI
AroA_AerPe          --VVLPAAFNNGEWPDV----------RMGVHE-----RRFRIADAWLDPPGEAKPDWWI
AroA_PyrCa          --VVLPAAFNNGEVPDV----------RMSVHE-----RRFRISDAWLDPPGEAKPDWWI
AroA_SulTo          --IILPSAANHGETYEI----------RWNGHD-----RRLRLDEPFHSPPGMAMPDVWI
AroA_ChlLi          --MILPAAG-WGEAADT----------SINCHS-----RLLRIYDKFMDAPGEALPDWQI
AroA_ChlPh          --MILPAAG-WGEAVDT----------SINCHS-----RLLRIYDKFMDAPGEALPDWKI
AroA_TheTh          --LILPAAG-WGEANET----------SINCNS-----RLLRLYEKFMDPPGEAKPDWEI
AroA_ChlAu          --VVFPAAA-WGESPIT----------SING-E-----RRLRLYEKFMDPPGIAEPDWKI
AroA_NT-26          --VILPAAT-SGEMNLT----------SMNG-E-----RRMRLTERYMDPPGQSMPDCLI
AroA_AgrTu          --VILPAAT-SGEMNLT----------SMNG-E-----RRMRLTERYMDPPGQSMPDCLI
AroA_XanAu          --VMLPAAT-SGEMNLT----------SMNG-E-----RRMRLTERYMDPPGQAMPDCLI
AroA_NitHa          --VWLPAAT-SGEANLT----------SMNG-E-----RRMRLTEKYMDPPGQAMPDSLI
AroA_RosVa          --VILPACE-ASEMNLT----------SMNG-E-----RRLRLSEKYMDPFGNSLPDALI
AroA_AlcFa          --LMLPAAH-PGEMNLT----------SMNG-E-----RRIRLSEKFMDPPGTAMADCLI
AroA_AchSp          --LMLPAAH-PGETNLT----------SMNG-E-----RRIRLSQKFMDPPGEAQADCLI
AroA_HerAr          --LMLPAAH-PGEMNLT----------SMNG-E-----RRMRLSEKFMDAPGDALPDCLI
AroA_BurMu          --LMLPAAH-PGEMNLT----------SMNG-E-----RRMRLSERFMDPPGSALPDCLI
AroA_RhoFe          --LLMPAAH-PGEINLT----------SMNG-E-----RRLRLSEKFMDAPGSAKADCLI
AroA_ThiSp          --VMFPGAL-PGEMNHT----------SMNG-E-----RRLRMSEKFIDPPGEALPDCLT
NarB_PseSt          --LLLPAASWGEKEG------------TVTNSE--------RRISHVR---------RAV
NasA_AzoVi          --LLLPAAGWGEKEG------------MVTNSE--------RRLSHVR---------RAV
NarB_SynPC          --LLLPAAQWSEKTG------------TMTNSE--------RRVTLCQ---------AFR
NasA_KleOx          --IRFPALAWGEKSG------------TVTNSE--------RRISRQR---------AFM
NasA_RhoPa          --VLLPAAAWGEKDG------------TVTNSE--------RRISRQR---------AFL
UnkA_SulAz          --YILPMGLAGERHDQHSEPTK---PEKWTGFR---QPVLRVALQKMGWKPNDP-AKATL
                        .                                                       

ArrA_SheAn          KRLWDTRID-----------------------ESEIPYMLAKKLADKG------------
ArrA_SheW3          KRLWDTRTD-----------------------ESEIPYMLAKKLADKG------------
ArrA_DesHa          EPLWDVVND-----------------------ETGVSWLIAESLAKKG------------
ArrA_WolSu          KPLGEAKTD-----------------------ETEIVFMIAQALAKKG------------
ArrA_ChrAr          ERMFDVKGV-----------------------ETEITWLLAEKLKAKG------------
ArrA_GeoLo          KPLWNVKAE-----------------------ETEVMWLLAEKLKARG------------
ArrA_CloSp          EPVYDVKNP-----------------------ESEVLWMLAEKLEQRG------------
ArrA_AlkMe          EPFYDVKNP-----------------------ESEIPWMLAEKLEEKG------------
ArrA_MLMS           ERIFDVKND-----------------------ETEINWLIAAKLADKG------------
ArrA_AlkEh          KPLYDTMQFGNIMIEL----------------GKRMPGPMADYYQQVGS-----------
ArrA_DesDC          EPLWDVVND-----------------------ETGVSWLLAESLAKKG------------
ArrA_DesY5          EPIWDVRID-----------------------ETEITWMIAESLAKKG------------
ArrA_SulBa          KSFADAKTD-----------------------ETEIPFLIAQALAKKG------------
ArrA_BacAr          ESPFDVKID-----------------------ETEVPWMLGEALERKG------------
ArrA_BacSe          ESPFDIRVD-----------------------ETEIPWMIGESLEKKG------------
Psr/PhsA_ArcFu      EPIYDTKHV----------------------------IEMMVEIASRLG-----------
Psr/PhsA_PyrAe      PPGVDARSA----------------------------FWALMEIIRRAFPEK--------
Psr/PhsA_DesDe      PALYESRPV----------------------------FEIVKELAGRLD-----------
Psr/PhsA_MLMS       QPLYDTKPG----------------------------LDICRELAAYFEDE--------D
Phs_WolSu           EPLYETKPV----------------------------LQILRELTAKLSRP--------L
Psr/PhsA_SheAn      ETLGDTKPS----------------------------WQIFKDIGHKLG-----------
Psr/PhsA_SalEn      EPIGEARPS----------------------------WQIWKELGEQLG-----------
PhsA_SalTy          EPIGEARPS----------------------------WQIWKELGEQLG-----------
PsrA_WolSu          EPLGDAKPG----------------------------WKIAKELSEKMG-----------
Psr/PhsA_CamCu      DPIGDTKDG----------------------------AGIFRELARRMK-----------
Psr/PhsA_GeoLo      APMYDSKPA----------------------------WWIAKELSKKLG-----------
Psr/PhsA_CarHy      KPLHNTMGV----------------------------DDIIKELAHEAG-----------
Psr/PhsA_HalHa      EALHDTRDP----------------------------WRICQGIAAQLG-----------
Psr/PhsA_MooTh      KPLFDNKGA----------------------------EEIIAGIGRAAG-----------
Psr/PhsA_AlkEh      KPLHESRDA----------------------------WTICKQIAERLG-----------
Psr/PhsA_TheCa      EPLYDTRPH----------------------------WQIFKELAEKLG-----------
Psr/PhsA_AciCr      PPRGESKPG----------------------------WWIAREIGTRLG-----------
Psr/PhsA_FlaBa      KPRFDSKPA----------------------------WWMAKQIGDRLG-----------
Psr/PhsA_TheTh      EPLFDTKPG----------------------------WWIARELGLRLG-----------
Psr/PhsA_ProAe      EPMFDSKPG----------------------------NEIARMLAEKLELH--------G
Psr/PhsA_CamCo      DPVGDTKDG----------------------------AFIFRELARRMK-----------
TtrA_DelAc          ARTAGGQP--------------------------VNVESFLFAVAERL------------
TtrA_ComTe          AKTADGQP--------------------------IGFESFVFAVAKQL------------
TtrA_HydY0          AKFQNGEA--------------------------VYAESFFIELGKAL------------
TtrA_WolSu          AKWSNGEP--------------------------VSMDSFIIELGKAL------------
TtrA_TheCa          AKTANGEP--------------------------ICLDSFLIELGKAL------------
TtrA_ChlAg          KVFGEEIP--------------------------LSFEALVLAIAERL------------
TtrA_DehBA          KVFGQDMP--------------------------LSMETMLLGLAEEM------------
TtrA_PyrAr          QRISDCPNGH---------------------PRYASFWEFFIDTAKAL------------
TtrA_PyrAe          QRISDCPNGH---------------------PRYASFWEFFIDTAKAL------------
TtrA_AerPe          QKIGEPE-------------------------RYASFWEFFIDTGKAL------------
TtrA_ArcFu          QLVGTCPNGH---------------------PKYASMWEFLIDIALKL------------
UnkA_ThiDe          EAHIKAGLGE--------------------------VWEENEFWFELCVN----YIDP--
UnkA_Nitsp          EAHIKAGLGE--------------------------IWEENEFWANLFVH----YVDP--
UnkA_Sulsp          EAHTIAGLGE--------------------------IWEEMEFWMNIMVH----HVDP--
UnkA_AzoEb          ---------------------------------------ENRVLLRDIIW----KLDP--
UnkA_DecAr          ---------------------------------------ENRVLLRDIIH----KLDP--
UnkA_PyrIs          EAHQQIGLGD--------------------------VISPEEWYLELAWR----TIAK--
UnkA_RhoRH          SDSRESNPGE--------------------------VWEENEFWFELSW-----RIDP--
UnkA_NocSp          RDSRDTNPGE--------------------------VWEENEFWFELSW-----QIDP--
UnkA_ChlAg          KDTREANPGE--------------------------VWEETEFWIELSW-----RIDP--
UnkA_ChlAu          NDTRDANPGE--------------------------VWEEVEFWIELSW-----RIDP--
UnkA_RosFl          DDTRKANPGE--------------------------VWEETEFWIELSW-----RIDP--
UnkA_RosCa          NDTRQANPGE--------------------------VWEETEFWIELSW-----RIDP--
UnkA_ChlLi          RYTWEANPGE--------------------------VWEEDEFWIELTW-----RIDP--
UnkA_ChlPh          KYTWEANPGE--------------------------VWEEDEFWIELTW-----RIDP--
UnkA_PelLu          TFTWEANPGE--------------------------VWEEDEFWIELTW-----RIDP--
UnkA_ChlCh          TFTYEANPGE--------------------------VWEEDEFWIELSW-----RIDP--
UnkA_ProAe          EFTWQANVGE--------------------------VWEEDEFWIELSW-----RIDP--
UnkA_RubXy          AYTYEANPGE--------------------------VWEDDEFWIELSW-----KIDP--
DMSOA_HaeIn         KPSFECRPIY----------------------------DMLSDLAEKMGV--------KE
DMSOA_ActSu         KPSFECRNIY----------------------------DMLSDLSEKLGV--------KQ
DMSOA_EscCo         KPRFECKTIY----------------------------EMTSELAKRLGV--------EQ
NarG_EscCo          EAKSDWEIYKAIAKKFSEVCVGHLG-KETDIVTLPIQHDSAAELAQPLD--------VKD
NarG_PseSt          EAKSDWEIYKGIAKAFSKMAEGQLG-VEKDLVTVPLLHDSPGELAQPFG--------GTD
NarG_StaCa          ESRSDWDIFKSLSQTVSEMAKVYMPGTYKDVVTSPLAHDSKQEIATPYGK-------VKD
NarG_MycTu          ETRSDFDAFAAIARAFSALAKRHLG-TRTDVVLTALQHDTPDEMAYPDGT-------ERD
NapA_PseSt          TAPGEARSD----------------------------LWQLVEFSKRFRVDEVW---PAE
NapA_RalEu          DAPGEARSD----------------------------LWQLVEFAKRFKVEEVW---PPE
NapA_ActAc          KAPGEAKSD----------------------------VWQLVEFSKYFTTDEMW---PAE
NapA_DesVi          DPPGQCRPT----------------------------VNTLVEFARRA-GVDP-------
FdhH_EscCo          EPKWDLKTD----------------------------WQIISEIATRM-GYPMH------
FdhN_EscCo          EILAGIYHHLRELYQSEGGKGV-EPLMKMSWNYKQPHEPQSDEVAKENNGYALE---DLY
FdhA_WolSu          EILFDLAKRLGFYEEYTRS------LGDGKGNFVWPDDATR-EVAKAIRTVGFQ---GRT
ArolikeA_RosLi      IANLAKKMG--------------FEG---------FDWKNSNDVLEEGAR----------
ArolikeA_MorSp      VGQLAKRMG--------------FDG---------FDWENSNDVAEEASR----------
ArolikeA_MarSp      IAQLSKRMG--------------FDG---------FDWQNSNEVAEEASR----------
ArolikeA_VibSp      VAQMASRMG--------------YDG---------FDWQNSNDVAEESSR----------
AroA_AerPe          LANVAKRIVELYEEEGRGGDPVAERFR--------KAFKPIWDAMEANARD---------
AroA_PyrCa          YAMVAKRIVELYEEEGRGNDKVAERFR--------KAFKPIWDAMEKNARD---------
AroA_SulTo          YAMIAYRLYQLFQQNGMGSSPQAQRIY--------QAFNQIWTSLKNNMMQ---------
AroA_ChlLi          LARIGNRLKALYEAEGNKEMAERFGG---------MDWKSDSEVFDAGSKE---------
AroA_ChlPh          LALVGIKLKKLYEAEGNTEMAERFSG---------MEWQNDAEVFAAGAEE---------
AroA_TheTh          FKWVGLRIAELYRAEGKFEEAKKFEFG--------KNWKTDEDVFLAGAEE---------
AroA_ChlAu          FGMLAQRIKALAQADGNADIAQRFSG---------FEWQTAEEVFLEGGQS---------
AroA_NT-26          AARLANTMERVLTEMGDVGYAAQFKG---------FDWQTEEDAFMDGYNK---------
AroA_AgrTu          AARLANTMERVLTEMGDAAYAGQFKG---------FDWKTEEDAFMDGYNR---------
AroA_XanAu          AARIANHMERVLRATGKAEAADKFKG---------FDWKSEEDAFMDGYAK---------
AroA_NitHa          AARIANHMERVLHEQGKGKYADQFKG---------FNWKTEEDAFMDGYHG---------
AroA_RosVa          AARMAQHMERVLREMGEDAYADQFQG---------YDWETEEDAFMDGYG----------
AroA_AlcFa          AARIANALRDMYQKDGKAEMAAQFEG---------FDWKTEEDAFNDGFRR---------
AroA_AchSp          AARIANTLKAMYEKEGNSKMVDRFSG---------FDWKTEEDAFNDGFRR---------
AroA_HerAr          AAKAANTLKAMYEAEGKPEMVKRFSG---------FDWKTEEDAFNDGFRS---------
AroA_BurMu          AAAIANTLKQMYEAEGKHDMAARFGG---------FDWKTEEDAFNDGFRQ---------
AroA_RhoFe          AADIANTLKAMYSKEGKADMAKRFEG---------FDWKTEEDAFNDGFRR---------
AroA_ThiSp          AARIANTIRVMYEAEGNAKMAKRFEG---------FEWTTPEDAFNDGFRQ---------
NarB_PseSt          PAPGEARAD----------------------------WAITCDFARRLER----------
NasA_AzoVi          PAPGEARAD----------------------------WAIVCDFARRLEK----------
NarB_SynPC          QPPGEARAD----------------------------WQIFAEVGRRLG-----------
NasA_KleOx          PPPGEARAD----------------------------WWIVARVAEALG-----------
NasA_RhoPa          PLPGEAKPD----------------------------WWSVAQVAQRMG-----------
UnkA_SulAz          EAHKKVGLG--------------------------EIWEEDEFFVNLAFAID--------
                                                                                

ArrA_SheAn          ------FDAPWR------------------------------------------------
ArrA_SheW3          ------FDAPWR------------------------------------------------
ArrA_DesHa          ------FPNLLD------------------------------------------------
ArrA_WolSu          ------HDAPLR------------------------------------------------
ArrA_ChrAr          ------FENMYN------------------------------------------------
ArrA_GeoLo          ------FANQYD------------------------------------------------
ArrA_CloSp          ------FSNLLD------------------------------------------------
ArrA_AlkMe          ------FGNLMD------------------------------------------------
ArrA_MLMS           ------FTQPLE------------------------------------------------
ArrA_AlkEh          ------VENVVA------------------------------------------------
ArrA_DesDC          ------FPNLLD------------------------------------------------
ArrA_DesY5          ------FPNLLD------------------------------------------------
ArrA_SulBa          ------FDGPLR------------------------------------------------
ArrA_BacAr          ------FSNLID------------------------------------------------
ArrA_BacSe          ------YSNLID------------------------------------------------
Psr/PhsA_ArcFu      --------TEDT------------------------------------------------
Psr/PhsA_PyrAe      AKI-VEYDEKYA------------------------------------------------
Psr/PhsA_DesDe      ----LAEYFDFT------------------------------------------------
Psr/PhsA_MLMS       GFK-LSTYFEGT------------------------------------------------
Phs_WolSu           FENSLKHDEDLQ------------------------------------------------
Psr/PhsA_SheAn      ----LSEFYPWD------------------------------------------------
Psr/PhsA_SalEn      ----LGQYYPWQ------------------------------------------------
PhsA_SalTy          ----LGQYYPWQ------------------------------------------------
PsrA_WolSu          ----LGEYFPWK------------------------------------------------
Psr/PhsA_CamCu      ----IDELYTWN------------------------------------------------
Psr/PhsA_GeoLo      ----LEDYFPWE------------------------------------------------
Psr/PhsA_CarHy      ----IGQYFNFT------------------------------------------------
Psr/PhsA_HalHa      ----LEDYFPHG------------------------------------------------
Psr/PhsA_MooTh      ----LSEYFNFT------------------------------------------------
Psr/PhsA_AlkEh      ----LGRYFPHD------------------------------------------------
Psr/PhsA_TheCa      ----LGAYFPWK------------------------------------------------
Psr/PhsA_AciCr      ----LGRYFPWT------------------------------------------------
Psr/PhsA_FlaBa      ----LHNHFKYD------------------------------------------------
Psr/PhsA_TheTh      ----LEQYFPWK------------------------------------------------
Psr/PhsA_ProAe      --------VFEE------------------------------------------------
Psr/PhsA_CamCo      ----IDELYTWN------------------------------------------------
TtrA_DelAc          GLPGFGEAAIKDAQ----------------------------------------------
TtrA_ComTe          GLPGFGKNAMSTKD----------------------------------------------
TtrA_HydY0          NLPGFGDNAIKGKD----------------------------------------------
TtrA_WolSu          GLPGFGKNGIVAKS----------------------------------------------
TtrA_TheCa          KLPGFGDKAIKGTD----------------------------------------------
TtrA_ChlAg          DLPGFGPN--GFGE----------------------------------------------
TtrA_DehBA          GLPGFGPD--GLGQ----------------------------------------------
TtrA_PyrAr          GMPGFGDRAVPGVKG-------------------------------------------KK
TtrA_PyrAe          GMPGHGDKAIPGVKG-------------------------------------------KK
TtrA_AerPe          GMPGFGKGAIKGLK---------------------------------------------Y
TtrA_ArcFu          KMPGYGKGAVKGVG---------------------------------------------A
UnkA_ThiDe          -TGELGIKKMWE----SKKNPG--------------------------------------
UnkA_Nitsp          -DGKYGVKQYWA----SKEDPS--------------------------------------
UnkA_Sulsp          -DGSLGVKKFWA----SKEDPS--------------------------------------
UnkA_AzoEb          -DGSRGMKQFWE----FKDG----------------------------------------
UnkA_DecAr          -DGKRGMKQFWD----FKDG----------------------------------------
UnkA_PyrIs          -TVLMAKKNGRP----VEDLLRDKEVDYLGAKVKIPSLADRLAFLIDVNRGKRYAAQLGI
UnkA_RhoRH          -DGSLGIRKYFE----SPYRPG--------------------------------------
UnkA_NocSp          -DGSLGIRRYFE----SPDRPG--------------------------------------
UnkA_ChlAg          -DGKLGIRKTFE----SPYRPG--------------------------------------
UnkA_ChlAu          -DGSLGIRKTFE----SPYRPG--------------------------------------
UnkA_RosFl          -DGSLGIRKTFE----SPYRPG--------------------------------------
UnkA_RosCa          -DGSLGVRRTFE----SPYRPG--------------------------------------
UnkA_ChlLi          -DGSLGIRQYCM----SPYRPG--------------------------------------
UnkA_ChlPh          -DGTMGIRQYCM----SPYRPG--------------------------------------
UnkA_PelLu          -DGSLGIREHVT----SPYRPG--------------------------------------
UnkA_ChlCh          -DGSLGIRQHFM----SPYRPG--------------------------------------
UnkA_ProAe          -DGSLGVKKHFE----SPYRSG--------------------------------------
UnkA_RubXy          -DGSLGIRRHFE----SPYEPG--------------------------------------
DMSOA_HaeIn         KFTEGRTQEEWLR-----------------------------------------------
DMSOA_ActSu         QFTEDRTQEEWLR-----------------------------------------------
DMSOA_EscCo         QFTEGRTQEEWMR-----------------------------------------------
NarG_EscCo          WKKGECDLIPGKTAP---------------------------------------------
NarG_PseSt          WKTAGVDPQPGKNCP---------------------------------------------
NarG_StaCa          WTKGEVEAIPGKTMP---------------------------------------------
NarG_MycTu          WLATGEVPVPGRTMS---------------------------------------------
NapA_PseSt          LLSKAPEFKDKTL-----------------------------------------------
NapA_RalEu          LIAKKPEYKGKTL-----------------------------------------------
NapA_ActAc          ILDKNPEYKGKTL-----------------------------------------------
NapA_DesVi          --QL--------------------------------------------------------
FdhH_EscCo          ------------------------------------------------------------
FdhN_EscCo          DANGVLIAKKGQLLSSFAHLRDDGTTASSCWIYTG-------------------------
FdhA_WolSu          PERLKAHAENWHMFDKFTLRGKGGPVKGEYYGLPWP------------------------
ArolikeA_RosLi      ----------HS------------------------------------------------
ArolikeA_MorSp      ----------FS------------------------------------------------
ArolikeA_MarSp      ----------FS------------------------------------------------
ArolikeA_VibSp      ----------FS------------------------------------------------
AroA_AerPe          ----------PT------------------------------------VEVENEIFKTYI
AroA_PyrCa          ----------PT------------------------------------FEVENEIFKVYI
AroA_SulTo          ----------NSQPL------------------SLIPEFSEFYYDYNWFNIYSDIWDYYV
AroA_ChlLi          ----------FG------------------------------------------------
AroA_ChlPh          ----------FG------------------------------------------------
AroA_TheTh          ----------FR------------------------------------------------
AroA_ChlAu          ----------FA------------------------------------------------
AroA_NT-26          ----------N-------------------------------------------------
AroA_AgrTu          ----------H-------------------------------------------------
AroA_XanAu          ----------N-------------------------------------------------
AroA_NitHa          ----------H-------------------------------------------------
AroA_RosVa          ------------------------------------------------------------
AroA_AlcFa          ----------AG------------------------------------------------
AroA_AchSp          ----------AG------------------------------------------------
AroA_HerAr          ----------AG------------------------------------------------
AroA_BurMu          ----------AG------------------------------------------------
AroA_RhoFe          ----------AG------------------------------------------------
AroA_ThiSp          ----------VG------------------------------------------------
NarB_PseSt          ------------------------------------------------------------
NasA_AzoVi          ------------------------------------------------------------
NarB_SynPC          ------------------------------------------------------------
NasA_KleOx          ------------------------------------------------------------
NasA_RhoPa          ------------------------------------------------------------
UnkA_SulAz          PDGSLGIRKYWE----SKQNPG--------------------------------------
                                                                                

ArrA_SheAn          ---------YINEQIVDPETGK---------------PAADEAEFAKLMVRYLTAPLW-K
ArrA_SheW3          ---------YINEQILDPETGK---------------PAADEAEFAKLMVRYLTAPLW-K
ArrA_DesHa          ---------YFRNEFKDPETGK---------------APSNHEEFTMTTLKMLTHTLW-D
ArrA_WolSu          ---------YYQENFKDPETGK---------------IPSTPEEFDLFSVKYFTQPIW-D
ArrA_ChrAr          ---------WLYNEYKDPETGK---------------NPTNSLEFALYATKIRSKKCW-D
ArrA_GeoLo          ---------YYAS-FEDPETKQ---------------KPTNAAQFCEIAAKISSQKAW-N
ArrA_CloSp          ---------FCKT-VKDPETGS---------------EPTNGLEFELYAYKTLTQSIW-D
ArrA_AlkMe          ---------YLKT-FKDPETDK---------------EPTNGLELELHAFKIRTQPIW-D
ArrA_MLMS           ---------YLKG-YIDPETGR---------------APASAEDLERYAVKYFTRNVW-D
ArrA_AlkEh          ---------AFAAGFENDPGDN---------------GVNDLASFKEKGVWYKTPYLW-R
ArrA_DesDC          ---------YFKNEVKDPETGK---------------TPSSHEEFTMACLKMLTHTLW-D
ArrA_DesY5          ---------YFKNEIKDPESGK---------------APTTPMEFNMALLKQLTQNVW-D
ArrA_SulBa          ---------YFQDNFKDPESGK---------------APTNPRRVDLYAVKQFTXPIW-S
ArrA_BacAr          ---------YLRNEFRDPETGK---------------HPENGLEFNEIATKMYTQPLW-D
ArrA_BacSe          ---------YFRNEFRDPETGE---------------APTNAAEFDEIATKHYTHPVW-D
Psr/PhsA_ArcFu      ---------FFKALSKG-LGVD---------------AEKLKSYYHGEGVAGIRRAQ--A
Psr/PhsA_PyrAe      ---------DYNAFEHY-EKKF---------------FEAALRKLAETWKLDFEEIK--E
Psr/PhsA_DesDe      ----------IEEYRAK-QLAD---------------LPDAPQALERDGVYYNPSKV--Y
Psr/PhsA_MLMS       ----------VEEHAEE-FVAD---------------HPGAMAKLREKGFFTTGAKAE-Y
Phs_WolSu           ---------EMIEEKAS-ELASSNPNKGEEE-----LKKLAIEEVFEDEMEGWDISQG-Y
Psr/PhsA_SheAn      ---------NMETLQLL-QVNR---------------DTALLRRIKDEGFVSFGKP---I
Psr/PhsA_SalEn      ---------DMQTRQLY-QLNG---------------DHALAKELRQKGYLEWGVP---L
PhsA_SalTy          ---------DMQTRQLY-QLNG---------------DHALAKELRQKGYLEWGVP---L
PsrA_WolSu          ---------DIEDYRLQ-QVDG---------------DLDLLAKLKKDGSASFGVP---L
Psr/PhsA_CamCu      ---------DMREWRMQ-QVKG---------------NVELLSALEKDGYVTWKVPG--I
Psr/PhsA_GeoLo      ---------NFEDRLNE-LCLT---------------YNIDYDELKQKGVISFPDT----
Psr/PhsA_CarHy      ----------LEQFSDQ-MLKP---------------FNVTFKQLVEKGVIALDDG----
Psr/PhsA_HalHa      ---------SVRELIED-RLEK---------------AGYDFEALAEKGVITTEADP---
Psr/PhsA_MooTh      ----------LEQYNDA-LLGP---------------LGLTQAQLALTGVAEVEAS----
Psr/PhsA_AlkEh      ---------SVADLVDE-RLRK---------------VGLSREELERTGVAKIPED---P
Psr/PhsA_TheCa      ---------DVEELRLI-QMGG---------------KADLVRMGKEKGFVNFGLKP--L
Psr/PhsA_AciCr      ---------DYTEVIDW-QLRQ---------------VGSSLKELETTGIRAFPRRT--P
Psr/PhsA_FlaBa      ---------DYKEVIAW-QLEQ---------------MGTSLEEMEKIGVKNYKRK----
Psr/PhsA_TheTh      ---------TIEEYLET-RLQS---------------LGLDLETMKGMGTLVQRGKP---
Psr/PhsA_ProAe      ---------SVEEYLDK-RLKM---------------AGSSLEEVKKTGVLKNPEP----
Psr/PhsA_CamCo      ---------DIREFRMQ-QAGG---------------DVNLLAALEKDGFITWDEPG--I
TtrA_DelAc          --GQPHALRSAEDFFIH-ALANVAWAGG---------KPVPAASDDDIAITGVDRLVPAL
TtrA_ComTe          --GEPLDLENAEDFYLR-GMCNIAYQAG---------KPVPEASDDDIAITGLDKWMPSL
TtrA_HydY0          --GKTYPLHRPHDFYLR-AFENLAMQD----------TPVPDATDEDIELAGLTNWVPLL
TtrA_WolSu          --GEKFPFDRPEELYLR-AFENIALSG----------KAVPEISDEEIELAGLKEYASKL
TtrA_TheCa          --GKLYPLHRPEDVYLR-VFENIALDG----------TPVPDISDEELEICGLNEWRERL
TtrA_ChlAg          --G--IPFTRPEHLYLK-MVANIAFGEKEDG----S-DGVPPADDDELDIFRQARRFLPP
TtrA_DehBA          --G--IPLSHFDDLYLR-MAANLAFGEKADG----S-DAVPDADEEEIRIFTQARRHMPD
TtrA_PyrAr          YEGRWFPLHCEWEYVMR-VFANAALDAKDRG------LIPEQVPEEEVKFVEENYPIAQF
TtrA_PyrAe          YEGKWFSMHCEWEYILR-VFANAALDAKDKG------LIPEDVPEEEVKFVEENYPIAQF
TtrA_AerPe          HEGKSYDLDSLWDYIMR-VYANAAMHAKDMG------IIPENVPEEEVKFVEENYPVAKF
TtrA_ArcFu          YDGQKFDLYCAWEYIMY-VFANAAMDAKKRG------LIPETVSDEEVDFVEKNYPIARF
UnkA_ThiDe          ------KPVTIAEWYDA-AFGDNLPNLKA-----AA-TTDERYKNSEFPVYEYMRDYGAW
UnkA_Nitsp          ------RAITIAELYDA-AFANLPKLK--------K-AAKAAYPNSKYPCYEFMRDRGAW
UnkA_Sulsp          ------RCTTIPEWYQA-ALDKLPNLR--------K-TAKLKYPNSKYPNYEMMRDMGTW
UnkA_AzoEb          -----------EDYMRH-HFDNVPG-------------LKEAGGLDFLKKHGVWPIYGTL
UnkA_DecAr          -----------EDYMRH-HFDNVPG-------------LKEAGGLDFLKKHGVWPIYGKL
UnkA_PyrIs          PPEQLPEKLIRDLYDGK-ITYEQFVNDIR-----KQ-VMPTIWDMYNWAVYAYSPTVVKF
UnkA_RhoRH          ------EKVTVDEYYRW-VFENSVPG------------LPHAAAGQGLTPLQYMRKYGVF
UnkA_NocSp          ------ERMTQDEYYET-VFSTNVPG------------LPEAARAQGLSPLQYMRRYGVF
UnkA_ChlAg          ------QKITVDELYGW-MFENHVPG------------LPEAAAKEGLTPLEYMRKYGAF
UnkA_ChlAu          ------QKITVDEFYGW-MFENHVPG------------LPEAAAKEGLTPLEYMRRYGAF
UnkA_RosFl          ------EKITVDELYGW-MFENHVPG------------LPEAAAKEGLTPLEYMRRYGAF
UnkA_RosCa          ------EKITVDELYAW-MFENHVPG------------LPEAAAKEGLTPLEYMRRYGAF
UnkA_ChlLi          ------EKITIDEYYRY-IFEHTAG-------------LPEKAAEEGLSAFDYMQKYGAF
UnkA_ChlPh          ------EKITIEEYYRY-VFEHTHG-------------LPEKAAEEGLTAYDYMQKYGAF
UnkA_PelLu          ------EKITIGEYYRY-IFEHTPG-------------LTEAAAKEGLGAFEYMQKFGAF
UnkA_ChlCh          ------EKITISEYYRY-IFEHTPG-------------LPEKAAEEGLTALEYMQKYGAF
UnkA_ProAe          ------EKITINEYYQY-IFEHTPN-------------LAETAEAEGLTPLAYMKKYGAF
UnkA_RubXy          ------RKLTTEEYYRW-IFENAVPG------------LPEKAAEEGLSPLEYMRRYGAF
DMSOA_HaeIn         -----------HIYEQSREKLP------------------ELPTFEEFRQQGIFKKVDPN
DMSOA_ActSu         -----------YIYRQSREQLP------------------ELPVFDEFRTQGIFKKVDPK
DMSOA_EscCo         -----------HLYAQSREAIP------------------ELPTFEEFRKQGIFKKRDPQ
NarG_EscCo          -------HIMVVERDYPATYERFTSIGPLMEKIGNGGKGIAWNTQSEMDLLRKLNYTKAE
NarG_PseSt          -------NMAVVERDYPATYKKFTSLGPLLDKLGNGGKGINWNTQDEVDFLGELNYKVRD
NarG_StaCa          -------GFAVVDRDYTLIYDKYVTAGPLLETAKLGAHGVSFPVKKQYEEAKDIVGTWSD
NarG_MycTu          -------KLTVVERDYTAIYDKWLTLGPLIDQFGMTTKGYTVHPFREVSELAANFGVMNS
NapA_PseSt          --------F--DVLFKNGQVDRFSNDEIA-----EGYANYEAEAFGFYLQKGLFEEYAEF
NapA_RalEu          --------Y--DVLYRNGQVDKFPLKDVN-----AEYHNAEAKAFGFYLQKGLFEEYATF
NapA_ActAc          --------Y--DVLYRNGQVDKFPLSELA-----EGQLNDESYHFGFYLQKGLFEEYASF
NapA_DesVi          ------------VNFRN---------------------AEDVWNEWRMVSKGTTYDFWGM
FdhH_EscCo          --------------YN---------------------NTQEIWDELRHLCPDFYGATYEK
FdhN_EscCo          ----------SWTEQGNQMANRDNSDP---------SGLGNTLGWAWAWPLNRRVLYNRA
FdhA_WolSu          ----------CWSEKHPGTPNLWDDSIP-----VMDGGLGFRVRWGDVSPTGESLLASQD
ArolikeA_RosLi      -------RGSRKDFNMVHVAAK-------------REGKTLHEKFGEFGTNGIQGPVLML
ArolikeA_MorSp      -------RGSRKDFHMIKVAAH-------------IEGKTLHQKLREYGTEGIQGPVFYN
ArolikeA_MarSp      -------RGSRKDFNMIKVAAH-------------AEGKTLHQKLKEYGTEGIQGPVFYN
ArolikeA_VibSp      -------RGSRKDFNMIKVAAH-------------AEGKTLHQKLTEFGTEGIQGPVFYN
AroA_AerPe          ANADEAYARLGVHWEVQYWTPE--------------FKKLDLNILRKLRTIGTVLPITKL
AroA_PyrCa          ANADETYKQLGVEWEVQYWTPA--------------FKKLDLNILRKFRTVGVVLPLTEL
AroA_SulTo          ANGPTNFSSWPYGYFVPHWAPG--------------WSQMSLSDLQATRTIGVQLPILGK
AroA_ChlLi          -------DNKVAETDEAKLSPE-------------CYVGVTHDMLRKLGNEGIQTPVRRD
AroA_ChlPh          -------DNKVSEKEEAGLSPE-------------CYKGVTHDMLRKLGNEGIQTPVRQD
AroA_TheTh          -------DNTVSEEDEAVLEAE-------------NYKGVTYKLLKELGQKGIQTPVRRD
AroA_ChlAu          -------DGVKASTER--------------------YKGVDYAFLKAAGNNGIQTPVTIV
AroA_NT-26          ----------A--HG--------------------G-EFVTYERLSAMGTNGFQEPATGF
AroA_AgrTu          ----------A--HG--------------------G-EFVTYARLRAMGTNGFQEPATGF
AroA_XanAu          ----------E--KG--------------------G-AFVTYDRLRTMGTNGFQEPATAF
AroA_NitHa          ----------E--KG--------------------G-EFVTYERLRVMGNNGFQEPATAF
AroA_RosVa          -------------AA--------------------H-TAVTYVRLREAGNNGVQEPVTGY
AroA_AlcFa          -------QPGAPAIDSQGGS---------------TGHLVTYDRLRKSGNNGVQLPVVSW
AroA_AchSp          -------QDGAPKIDSQGGD---------------TGHLVTYERLAAAGNNGVQLPVQAY
AroA_HerAr          -------QPGAEPIDSQGGS---------------TGVLATYTLLRAAGTNGVQLPIKRV
AroA_BurMu          -------QAGVGPIDSQGGK---------------TGNLVTYARLRAMGNNGVQLPAKSY
AroA_RhoFe          -------RPGVGPIDSQGGD---------------TGYMATYALLRKAGNNGVQLPIKRV
AroA_ThiSp          -------RPGAPKIDSEGYA---------------TGYMATYALLRKAGNNGVQMPIKQV
NarB_PseSt          ------------HLRPG--------------------APSLFAFESAEALFEEYKPLTAA
NasA_AzoVi          ------------HLRPG--------------------RPSLFEFADPAALFDEYKQLTAG
NarB_SynPC          ---------------------------------------FAFDYTDAAAVFAEYVQVTAG
NasA_KleOx          -------------------------------------FGSAFAWQHPHEVFSEHAALSGY
NasA_RhoPa          -------------------------------------FGDAFAYHSAAQVFREHAALSAF
UnkA_SulAz          ------KPVTMEEYYNAAFSTLP--------------KLSEVCQQLGITPYEYMRDRGAW
                                                                                

ArrA_SheAn          EDAS---------KYGDKL--SSWDEFVQKGVWNSSPYKLE-------ARWGK-------
ArrA_SheW3          EDAS---------KYGDKL--NSWDEFVQKGVWNSSPYKLE-------SRWGK-------
ArrA_DesHa          PSA---------EKKGDKL--NGWQDFVDKGVWNSVEPPYF-------KNWES-------
ArrA_WolSu          GSS---------NDKGDSI--NSWKELLEKGVWSTKRYSIG-------KKIDN-------
ArrA_ChrAr          PKENA-------EYKGDKL--NGWADFMEKGIVNSPKFKFR-------QKWEKG------
ArrA_GeoLo          GKE---------KLKGDKL--SSWAEFKKKGIYNTETYAYK-------KNWGK-------
ArrA_CloSp          PTKYTEL-----ENHGDKF--NSWNEFIQKGVWNSDPYKFK-------GLWSK-------
ArrA_AlkMe          PAEYAET-----GNNGTKY--NSWDEFIQAGIWNSDAYEFK-------KLWSN-------
ArrA_MLMS           PSVE---------KQGDVL--SGWDEFVEKGVWNSIRHPYK-------RRWGHK------
ArrA_AlkEh          QIDG--------------------EFYEWDGHRYSIRMSED-------DVKAKL------
ArrA_DesDC          PSAV---------KKGDVL--NGWQDFVDKGVWNTVEPAYF-------KNWDK-------
ArrA_DesY5          PSKE---------KKGDTL--NGWQDFVDKGVWNSVEPDYF-------KNWDK-------
ArrA_SulBa          GESN---------EKGDTI--NSWNELLDKGVWKTKKYKIG-------KKVDN-------
ArrA_BacAr          PSIE---------KKGDVI--NGWDEFLRIGTWNSIPYRFR-------QKWNGN------
ArrA_BacSe          PTFE---------KDGDQI--DGWEEYKRLGTWNTNKYEFR-------QKWDGN------
Psr/PhsA_ArcFu      EAKG----------VNYNE--LLSKGYVLKAGRD--KIV-Y-------NMPYKQ------
Psr/PhsA_PyrAe      ALER----------DGFYI--LKKKTYETR--------------------PYKT------
Psr/PhsA_DesDe      G------------------------IYED----R--------------------------
Psr/PhsA_MLMS       G------------------------DYRS--GKK--------------------------
Phs_WolSu           AHSE----------EEMNE--HAVAKYAGAHEMLL--KHGV-------FYPGINEQFKQV
Psr/PhsA_SheAn      MLRE----------PKMVA--EFTKAYANAKPVDE--DG-T-------YGS---------
Psr/PhsA_SalEn      LLRE----------PESVR--QFTARYPGAIATDS--DN-T-------YGE---------
PhsA_SalTy          LLRE----------PESVR--QFTARYPGAIATDS--DN-T-------YG----------
PsrA_WolSu          MLQE----------KKSVA--EFVKKFPGAASKVN--E----------------------
Psr/PhsA_CamCu      LFRE----------KALVD--KFVEKFPNAAQFVG--EN-G-------LMDG--------
Psr/PhsA_GeoLo      -----------------------AK--PFITADNQ--P----------------------
Psr/PhsA_CarHy      --K-------------------TEYKVP--------------------------------
Psr/PhsA_HalHa      -----------------------AHNFPREHG-AS--S----------------------
Psr/PhsA_MooTh      -----------------------KPDYS--------------------------------
Psr/PhsA_AlkEh      -----------------------VKNFPREHG-LR--S----------------------
Psr/PhsA_TheCa      FLRD----------RASVA--EFVAKFPEAKELVN--TQGI-------IDKP--------
Psr/PhsA_AciCr      -----------------------AYFAPG----ET--P----------------------
Psr/PhsA_FlaBa      -----------------------SGPLYLTQG--Q--D----------------------
Psr/PhsA_TheTh      ---------------------WLEDWEKEG---R--------------------------
Psr/PhsA_ProAe      ---------------------TDLYRKPGE---P--------------------------
Psr/PhsA_CamCo      LFRE----------KGMID--KFIAKYPVASKFVG--ENGL-------MD----------
TtrA_DelAc          RQR----------LKDDE---WRQVAMLLTRGGRFDRIEDA-------WKD---------
TtrA_ComTe          QKR----------VAPEE---VRRVAMVMSRGGRFDKVEDA-------WKD---------
TtrA_HydY0          KS-----------INGNN---WRKVATIMSRGGRYAPYDTA-------YDG---------
TtrA_WolSu          QA-----------INGEN---WRRVAYVMARGGRFAPIEDA-------YKG---------
TtrA_TheCa          QN-----------VCGEN---WRKVAYIMARGGRYESKSKA-------YDG---------
TtrA_ChlAg          SVFDEAKWR---AAVGDNEQLWRQTVYVLNRGGRYQAYEKG-------WKG---------
TtrA_DehBA          SIYNLERWS---SLAGEN---WPKVVYMLNRGGRFQDYEGG-------YPAN--------
TtrA_PyrAr          KDIIPP-----------EE--WKYVAYGLARGGVFTSYEQS-------FDER--------
TtrA_PyrAe          RDILPP-----------DE--WKYVAYGLARGGVFTKYEES-------FDER--------
TtrA_AerPe          KHLIP------------DE--WPYVAYMLARGGVFTSYEES-------FHPN--------
TtrA_ArcFu          KDIVP------------NE--WRYVAYGLARGGVFTRYEDS-------FDER--------
UnkA_ThiDe          MEEN----------HIYS---PQEREIKDDGEN-YISHGHK-------YDKKHVH-----
UnkA_Nitsp          TEET----------DIYK---PQEEEIP-FDGEYYTVHGKK-------VHKDHVE-----
UnkA_Sulsp          LEED----------HVFR---PQERPLK-REGDKYIAHGHE-------YDISDVE-----
UnkA_AzoEb          DPRT----------GKVT---DKTGREIQAEYSLYKKELSA-------TDMEGAM-----
UnkA_DecAr          DPKT----------GKIS---DKTGREIKADYGLYLKELST-------ADMTGAT-----
UnkA_PyrIs          SKDK----------GLEP---VEALELYQFVIHDTNVYAEK-------TYLKKVP-----
UnkA_RhoRH          EVTR----------DAYR---LDERPLSDAEIDGATPDGNG-------VLRKPVT-----
UnkA_NocSp          EVAR----------DLYR---LDERPLSAAELEGAVPDENG-------VLRKPVT-----
UnkA_ChlAg          ELRK----------GVMP---TFDKPLAANELANATVDPET-------GIVYTKA-----
UnkA_ChlAu          ELRK----------GVQP---TFDKPLSAADLSDATIDPNT-------GIVYTKT-----
UnkA_RosFl          EIRK----------GVQP---TYDQPLAESEVEGVTVDPET-------RVVYTKK-----
UnkA_RosCa          ELRK----------GVQP---TYDQPLTAAELEDATIDPET-------QVVYTRK-----
UnkA_ChlLi          EVES----------NVYN---VHEKAVPPSDLDGASVQPQN-------GLIVKNG-----
UnkA_ChlPh          EVES----------NVYS---LNEKPVAPADLQGSEVHQQS-------GLITKNG-----
UnkA_PelLu          EIEN----------KVYD---VNRKSPSPTELQGAEVNPES-------GLITSNG-----
UnkA_ChlCh          EVET----------NIYN---YNERPLSPDDRQGATVDAES-------GLISKNG-----
UnkA_ProAe          EIET----------DVYN---VHETP---VDIAGANLDGSS-------RTIYRDG-----
UnkA_RubXy          EVKS----------AVYE---RNMRELSEKELEGSRVEPDG-------TITTEKS-----
DMSOA_HaeIn         ------------------------GFKVAYKDFRDNPEAHP-------------------
DMSOA_ActSu         ------------------------GFYIPYKEFRDDPQANP-------------------
DMSOA_EscCo         ------------------------GHHVAYKAFREDPQANP-------------------
NarG_EscCo          G---PAKGQPMLNTAIDAA--EMILTLAPETNGQVAVKAWA-------ALSEFTGRDHTH
NarG_PseSt          EG--VSQGRPQIESAIDAA--EVILSLAPETNGHVAVKAWA-------ALSEFTGRDHSH
NarG_StaCa          G--TIKDGRPRIDTARRAA--DVVLNISSATNGELSQASYK-------DLEEKTGMPLTD
NarG_MycTu          G---VAVGRPAITTAKRMA--DVILALSGTCNGRLAVEGFL-------ELEKRTGQRLAH
NapA_PseSt          GRG-----------HAHDL--AAFDVYHRERGLRWPVVDEK-------E-----------
NapA_RalEu          GRG-----------HGHDL--APFDAYHEARGLRWPVVNGK-------E-----------
NapA_ActAc          GRG-----------HGHDL--ASFDTYHKARGLRWPVVDGK-------E-----------
NapA_DesVi          TR----------------------ERLRKESGLIWPCPSED-------HP----------
FdhH_EscCo          MG--------------------------ELGFIQWPCRDTS-------D-----------
FdhN_EscCo          SA------DINGKPWDPKR--MLIQWNGSKWTGNDIPDFGN-------AAPG--------
FdhA_WolSu          SS------LPGSKFKGGHS--MITDKNVEAITGIALTEEEK-------AKVAGKTWA---
ArolikeA_RosLi      ADG---------------------SLEGTKRLHDVNRV----------------------
ArolikeA_MorSp      YDTK--------------------KLVGTKRLHDTEMTAET-------LAEK--------
ArolikeA_MarSp      YDTK--------------------QLVGTKRLHDTQMSVET-------LAEK--------
ArolikeA_VibSp      YDTK--------------------KLIGTKRLHDTEMSWDD-------LVDK--------
AroA_AerPe          DVKP--------------------DGTIEVRGVVNIMEP----ALNDTYREEV-------
AroA_PyrCa          KVGP--------------------DGTVEARGVVNLMEP----ALNERYREEV-------
AroA_SulTo          TTNP--------------------DGSFTLWGLVNYAEPGIQGAINGQFRAEA-------
AroA_ChlLi          PSTG--------------------KLVGTKRRYTHSFAS---------------------
AroA_ChlPh          PATG--------------------KLVGTKRRYKYSFAT---------------------
AroA_TheTh          PKTG--------------------KLVGTVRRYTYRFGT---------------------
AroA_ChlAu          NGQP--------------------QGRVRYFENGEPFY----------------------
AroA_NT-26          TDG---------------------KIEGTQRLYTDGVFS---------------------
AroA_AgrTu          ADG---------------------KIAGTQRLYTDGVFS---------------------
AroA_XanAu          ADG---------------------KIVGTKRLFADGKFN---------------------
AroA_NitHa          RDG---------------------KIVGTKRLFADGKFN---------------------
AroA_RosVa          ENG---------------------QLVGTTRLYTDGVFTRH-------------------
AroA_AlcFa          DESK--------------------GLVGTEMLYTEGKFD---------------------
AroA_AchSp          ADG---------------------RLKGTEMLYTDGKFD---------------------
AroA_HerAr          ENG---------------------KMIGTAIHYDDNKFD---------------------
AroA_BurMu          EGG---------------------KLIGTEMLYTDGKFD---------------------
AroA_RhoFe          DGD---------------------KLIGTEIHYADGKFD---------------------
AroA_ThiSp          DGD---------------------KLLGSPTLYPDDKFD---------------------
NarB_PseSt          R-------------------DLDYSGLSYALIDTLGPQQWP----------FPPG-----
NasA_AzoVi          R-------------------DLDLSGLSHALIDELGPQQWP----------FPTG-----
NarB_SynPC          R-------------------LCDLSGLSHELLAQAGPQQWP----------FPAG-----
NasA_KleOx          ENDG-----------QRAFDIGGLADLSREAWDALEPVRWP----------VSR------
NasA_RhoPa          ENDG-----------RRDFDIGALADLSDEAFNALDPVQWP----------ARAG-----
UnkA_SulAz          TEATDVYN------VHEKPLPYDPEKKAYQYDGKWIPENEVKIENDIAYHVEEGG-----
                                                                                

ArrA_SheAn          -------------------------------------FKTE----------TTKFEFYSK
ArrA_SheW3          -------------------------------------FKTE----------TTKFEFYSK
ArrA_DesHa          -------------------------------------FGTK----------TTKFEFYSE
ArrA_WolSu          -------------------------------------FKTE----------TKKFEFYSE
ArrA_ChrAr          -------------------------------------FPTE----------TKKFEFYSE
ArrA_GeoLo          -------------------------------------FKTV----------THKFEFYSE
ArrA_CloSp          -------------------------------------MKTE----------TTKFEFYSE
ArrA_AlkMe          -------------------------------------MPTE----------TGKFEFYSE
ArrA_MLMS           -------------------------------------WGGA----------VDRFEFYSE
ArrA_AlkEh          -------------------------------------LKTP----------SGKFEFQPA
ArrA_DesDC          -------------------------------------FGTK----------TTKFEFYSE
ArrA_DesY5          -------------------------------------FGTE----------TKKFEFYSE
ArrA_SulBa          -------------------------------------FATE----------TKKFEFYSE
ArrA_BacAr          -------------------------------------WGTE----------TGDFEFYSE
ArrA_BacSe          -------------------------------------WGTE----------TGQFEFYSE
Psr/PhsA_ArcFu      ------------------------------------PLPTP----------TGKVEIFSF
Psr/PhsA_PyrAe      ------------------------------------PLGTP----------SGKVEIYTL
Psr/PhsA_DesDe      ------------------------------------IYKTF----------SHKIELYNQ
Psr/PhsA_MLMS       ------------------------------------RIGTG----------SRKIELYSE
Phs_WolSu           S----------------ANEYVYYPESKKAYSMRNGQFNTP----------SKKVECVIP
Psr/PhsA_SheAn      -------------------------------L---LSFKTP----------SGKIELTSA
Psr/PhsA_SalEn      -------------------------------Q---LRFKSP----------SGKIELYSA
PhsA_SalTy          ---------------------------------EQLRFKSP----------SGKIELYSA
PsrA_WolSu          -----------------------------------EGLIDF----------PKKIQLFSP
Psr/PhsA_CamCu      -------------------------------L---AKLATK----------SGKIELFSE
Psr/PhsA_GeoLo      ------------------------------------VFKTK----------SGKIELYSK
Psr/PhsA_CarHy      ------------------------------------EIKTE----------SGKIELASS
Psr/PhsA_HalHa      ------------------------------------RFDTP----------SGKVELVPS
Psr/PhsA_MooTh      ------------------------------------KLKTP----------SGKIELACP
Psr/PhsA_AlkEh      ------------------------------------EFPTP----------SGKLELVPS
Psr/PhsA_TheCa      -------------------------------L---LNLKTK----------SKKIELLST
Psr/PhsA_AciCr      ------------------------------------RFATP----------SGKIELFSA
Psr/PhsA_FlaBa      -----------------------------------YEFGTD----------SGKIEFYSP
Psr/PhsA_TheTh      -----------------------------------LPFGTA----------SGKIELYCQ
Psr/PhsA_ProAe      -----------------------------------LTFKTP----------SGKIELASS
Psr/PhsA_CamCo      ---------------------------------DMAKLKTK----------SGKIELFLP
TtrA_DelAc          ---------------------------------GHTRKAHAPALQ-------VWSEELAR
TtrA_ComTe          ---------------------------------DQLKLQAKFPAT-------FWHEGLSK
TtrA_HydY0          ---------------------------------MYVNHKYKKILN-------IYNEELGN
TtrA_WolSu          ---------------------------------DSLSRAYPKAIS-------IYNEALGT
TtrA_TheCa          ---------------------------------ELLAKRYPKAIQ-------IYNETVGT
TtrA_ChlAg          ---------------------------------HLAGNPYAKQIN-------LYQEKTAS
TtrA_DehBA          ---------------------------------QQLGNKYGRLFN-------VFLEKTTE
TtrA_PyrAr          ---------------------------------GVSKRSVPGRG-----TLYLWDETLAK
TtrA_PyrAe          ---------------------------------GISKRRVPGRG-----TLYLWSEEVAK
TtrA_AerPe          ---------------------------------GVSKRKVPSKRKKFKKTLMLWNEDLAK
TtrA_ArcFu          ---------------------------------GYSKRKPWTDT------VYFWSEKLAK
UnkA_ThiDe          -IDKR------TGVMSAEHDGKKTPMGIEIGGKKMEGFATL----------DKKLDFFCE
UnkA_Nitsp          -KDE-----YDVLYHDGKPFG------IEIDGKVYHGFHTP----------DKRLDFYVD
UnkA_Sulsp          -KDEYG-----TLLVEDHVFGGMKPIGVEVDGEIKQGFHTLS----------GKLEFYSK
UnkA_AzoEb          -VDAH-----------GLITKNGKAIGIRRNGRDYVGFPTG----------NRLINVRVD
UnkA_DecAr          -VDSK-----------GIISKNGKAIGVRRNGKNCVGFPTG----------NRLINVRVD
UnkA_PyrIs          -REQVAR---VDPITKLAYDSAGNIVGVEIDGEIYLGFNVLGTV-----THTLKLEWYSP
UnkA_RhoRH          -LDST----------PPLVGEAGAVGVVHADGSRTAGWLTP----------SRKLELFSD
UnkA_NocSp          -LESQ----------PPLVGEAGAVGLVHEDGTRTAGWLSP----------SRKLELYST
UnkA_ChlAg          -SAAPSSNITPVPYFEPDPERGRPIGVKLEDGSLVTGFPTP----------SRKLEFYST
UnkA_ChlAu          -PAPPSSNITPLPYFEPDPERGRPIGIKLEDGSIVTGFPTP----------SRRLEFYST
UnkA_RosFl          -PAAPSSNITPVPYFQPDPERGRPIGVQLEDGSLVSGFPTP----------SRKLEFYST
UnkA_RosCa          -PAAPSSNITPLPFFQPDPERGRPVGVQLEDGSRLIGFPTP----------SRKLEFYST
UnkA_ChlLi          -KA----------------------VGVEVAGRSCAGFPTP----------SKKQEFYSG
UnkA_ChlPh          -KA----------------------VGVEVNGRSCTGFPTP----------SRKQEFFSQ
UnkA_PelLu          -KA----------------------VGVEVKGEACTGFPTP----------SRKQEFYSQ
UnkA_ChlCh          -KA----------------------VGVKINGMECAGFPTP----------SRKQEFYSQ
UnkA_ProAe          -KP----------------------VGIQVRGENCVGFPTP----------SRKQELYSQ
UnkA_RubXy          -RTRG----------SLRANRLMPHVGVVVDGKAREGFPTP----------SGKLEIWSS
DMSOA_HaeIn         -------------------------------------LKTP----------SGKIEIYSS
DMSOA_ActSu         -------------------------------------LKTP----------SGKIEIYSS
DMSOA_EscCo         -------------------------------------LTTP----------SGKIEIYSQ
NarG_EscCo          L---------------ALNKEDEKIRFRDIQAQPRKIISSPTWSG-----LEDEHVSYNA
NarG_PseSt          L---------------ALPKEHEAIRFRDIQAQPRKIISSPTWSG-----LEDEHVSYNA
NarG_StaCa          I---------------SSDRSAEKITFMNITSQPREVIPTAVFSG-----SNKGNKRYSP
NarG_MycTu          L---------------AEGSEERRITYADTQARPVPVITSPEWSG-----SESGGRRYAP
NapA_PseSt          ---------------------------------------TQ----------WRYREGYDP
NapA_RalEu          ---------------------------------------TR----------WRYREGSDP
NapA_ActAc          ---------------------------------------TL----------WRYREGYDP
NapA_DesVi          --------------------------------------GTS----------LRYVRGQDP
FdhH_EscCo          -----------------------------------------------------AD-QGTS
FdhN_EscCo          ------------------------------------TPTGPFIMQ-----PEGMGRLFAI
FdhA_WolSu          ----------------------------TDTTNILVEKALAAGLS-----PMGNGRARAI
ArolikeA_RosLi      ------------------------------------LPDTG----------PQGANVFNK
ArolikeA_MorSp      ------------------------------------GLANG----------PQGQNVLKK
ArolikeA_MarSp      ------------------------------------GLTDG----------PQGANVLKK
ArolikeA_VibSp      ------------------------------------GLQDG----------PQGANIMRK
AroA_AerPe          -------------------------------------VVVKP----------DGT-IVRR
AroA_PyrCa          -------------------------------------VVARP----------DGT-IERR
AroA_SulTo          -------------------------------------VTVNP----------NQS-VTVG
AroA_ChlLi          ------------------------------------------------------------
AroA_ChlPh          ------------------------------------------------------------
AroA_TheTh          ------------------------------------------------------------
AroA_ChlAu          ------------------------------------------------------------
AroA_NT-26          ------------------------------------------------------------
AroA_AgrTu          ------------------------------------------------------------
AroA_XanAu          ------------------------------------------------------------
AroA_NitHa          ------------------------------------------------------------
AroA_RosVa          ------------------------------------------------------------
AroA_AlcFa          ------------------------------------------------------------
AroA_AchSp          ------------------------------------------------------------
AroA_HerAr          ------------------------------------------------------------
AroA_BurMu          ------------------------------------------------------------
AroA_RhoFe          ------------------------------------------------------------
AroA_ThiSp          ------------------------------------------------------------
NarB_PseSt          --------------------------------------SE-----------LGTARLYGD
NasA_AzoVi          --------------------------------------AS-----------RGTPRLYAD
NarB_SynPC          --------------------------------------AEPT---------TESKRLYTK
NasA_KleOx          -----------------------------------------------------SEAAWSV
NasA_RhoPa          --------------------------------------KP-----------ATDTRFFAD
UnkA_SulAz          -------------------KKHKIG--IVKDGKIVNGFKTP----------SGLIEFYSP
                                                                                

ArrA_SheAn          TLEKALQSHADKHKVS--------IDEVMKACDYQARGHLAFIPHYEEP-----------
ArrA_SheW3          SLEKALQTHADKHKVS--------IDEVMQACDYQARGQLAFIPHYEEP-----------
ArrA_DesHa          TLKAALEGHAEKHNTT--------VDDVMQATHYLARGEQAFVPHYEEP-----------
ArrA_WolSu          TLKKVLEEHVEKNKLSS-------IDEAIEASNNTARGERVFVPHYEPS-----------
ArrA_ChrAr          TLKKGLLAHAEKNKVT--------VDQVMEATNYEARGELAFIPHYESP-----------
ArrA_GeoLo          TLKKTLTLFAAKHKTS--------IDDILKASGYEAQGELVFVPHYESP-----------
ArrA_CloSp          TLKKALQEHADKHNTD--------VDDILATCKYTGKGEQAFIPHYEPP-----------
ArrA_AlkMe          TLKKALAGHAEKHNTD--------IDDILATCKYDVVGERAFIPHYEEP-----------
ArrA_MLMS           TLKEALQGHADRHGVS--------IDQVMEAVKCSGRGEQAFVPHYDPP-----------
ArrA_AlkEh          WFTNEKHAAHIQKHLG--------IPRDMIG-----------FPHYVEP-----------
ArrA_DesDC          TLKAALEGHAEKHKTT--------VDDIMQATKYLAKGEQAFVPHYEEP-----------
ArrA_DesY5          TLKKALNGHAEKTKTN--------VDDVMQATKYQARGELAFVPHYEEP-----------
ArrA_SulBa          TLKKVLIEHAEKNKVT--------VDEALEALNYTCRGELGFVPHYEEA-----------
ArrA_BacAr          TLKKALTTHAENHNTN--------VDKVMEATNYTARGELAFVPHYEPA-----------
ArrA_BacSe          TLKVALQDHADKHNAS--------IDDVMEATFNTAKGELAFVPHYEPA-----------
Psr/PhsA_ArcFu      MLANFASKASEPYWDA----------------------LIKWVPPKVSE-----------
Psr/PhsA_PyrAe      RALKYG--------ID----------------------PLPDWIPPVYK-----------
Psr/PhsA_DesDe      RYESMG---------------------------------LDPMPVYTPP-----------
Psr/PhsA_MLMS       DLAGRG---------------------------------LDPLPVFHPP-----------
Phs_WolSu           SLASKG--------I-----------------------DTMPTWREEYL-----------
Psr/PhsA_SheAn      KVEAMA--------------------------------PGRGVIKFREV-----------
Psr/PhsA_SalEn      TLEELL--------------------------------PGYGVPRVRDF-----------
PhsA_SalTy          TLEELL--------------------------------PGYGVPRVRDF-----------
PsrA_WolSu          KLEEVS---------------------------------GKGGLGYEPF-----------
Psr/PhsA_CamCu      QVEAEF--------------------------------PGYGCLNTKDI-----------
Psr/PhsA_GeoLo      ELEELG---------------------------------FEPIPAYEKN-----------
Psr/PhsA_CarHy      AFEKAGA--------------------------------KKVPTWVPPG-----------
Psr/PhsA_HalHa      RLVEHG---------------------------------LDDALDYRRE-----------
Psr/PhsA_MooTh      AFVKAG--------------------------------STLTPAWEPPL-----------
Psr/PhsA_AlkEh      RLKELG---------------------------------YLDALDYRPQ-----------
Psr/PhsA_TheCa      EAEELFG---------------------------------RGVPVYRPV-----------
Psr/PhsA_AciCr      TLQQAG---------------------------------FDPLPRYTRP-----------
Psr/PhsA_FlaBa      QLAAMG---------------------------------FDPIPKYIPH-----------
Psr/PhsA_TheTh      RFKEAG---------------------------------HQPLPVFTPP-----------
Psr/PhsA_ProAe      KMKEAG---------------------------------FDAVPKFIQH-----------
Psr/PhsA_CamCo      DVEAQFAG-------------------------------YG-ALNDKDM-----------
TtrA_DelAc          MRHA-MT-----------------------------GERYSGCPTWYP------------
TtrA_ComTe          MRHS-MT-----------------------------GERYSGCPTWYP------------
TtrA_HydY0          TKDA-IT-----------------------------GEYYHGVPKYIEG-----------
TtrA_WolSu          SKNS-LT-----------------------------GERYSGVPRFYA------------
TtrA_TheCa          TRNA-LT-----------------------------GERYSGVPLYYE------------
TtrA_ChlAg          TINS-MT-----------------------------GEHLIGYPTYVPA-----------
TtrA_DehBA          VKNS-QT-----------------------------GESIPGHACYITA-----------
TtrA_PyrAr          TRNS-VT-----------------------------GEKFWGGPKYFPI-----------
TtrA_PyrAe          TRNN-VT-----------------------------GEKFWGGPKYFPI-----------
TtrA_AerPe          TRNS-VT-----------------------------GAKFWGGPKYIPP-----------
TtrA_ArcFu          ARNS-VT-----------------------------GEKFYGGPKYLPP-----------
UnkA_ThiDe          WLAD-DW-----------------------------KWPEYAIPFYPRSEEEKKEMV---
UnkA_Nitsp          WLAK-EY-----------------------------QWPEYAIPIYPRNEKERKE-----
UnkA_Sulsp          WLT--EW-----------------------------KWPEYAIPIYPRTAQERKD-----
UnkA_AzoEb          EWA---------------------------------EYGFNPMPTFKRIP----------
UnkA_DecAr          QWA---------------------------------EYGFNPMPTFKRIP----------
UnkA_PyrIs          AMA--EQ-----------------------------ELREVSIPIIPLEADLKKAIAGDL
UnkA_RhoRH          TMV--DF-----------------------------GWEEYATPGYIES-----------
UnkA_NocSp          TLA--DW-----------------------------GWPEHATPGYIES-----------
UnkA_ChlAg          TLR--DW-----------------------------GWPEYAIPTYIHS-----------
UnkA_ChlAu          TLR--DW-----------------------------GWPEYAIPTYIHS-----------
UnkA_RosFl          TMR--HW-----------------------------GWPEYAIPTYVHS-----------
UnkA_RosCa          TMR--DW-----------------------------GWPEYAIPTYIHS-----------
UnkA_ChlLi          TMI--DW-----------------------------KWPEYRLPGYIKS-----------
UnkA_ChlPh          TMV--DW-----------------------------KWPEYRVPGYIKS-----------
UnkA_PelLu          TMV--DW-----------------------------KWPEYRLPGYIKS-----------
UnkA_ChlCh          TMV--DW-----------------------------KWPEYRKPTYVKS-----------
UnkA_ProAe          TMI--DW-----------------------------KWPEHRLPSYIKS-----------
UnkA_RubXy          TMA--AW-----------------------------GWEEHATPGYIKS-----------
DMSOA_HaeIn         RLAEIAKT-----------------------WKLAEDDVIHPLPIHAQS-----------
DMSOA_ActSu         RLAEIARS-----------------------WKLDEDEVIHPLPIHVDS-----------
DMSOA_EscCo         ALADIAAT-----------------------WELPEGDVIDPLPIYTPG-----------
NarG_EscCo          GYTNVHELIPWRTLSG---------RQQLYQDHQWMRDFGESLLVYRPPIDTRSVKE---
NarG_PseSt          GYTNVHEYIPWRTITG---------RQQFFQDHPWMQAFGEQLMSYRPPINTRTIDY---
NarG_StaCa          FTTNIERLVPFRTLTG---------RQSYYLDHEIFQQFGESLPVYKPTLPPMVFGT---
NarG_MycTu          FTINIEHLKPFHTLTG---------RMHFYLAHDWVEELGEQLPVYRPPLDMARLFN---
NapA_PseSt          YVEAGS------------------------------GVQFYGNADKKAIIFALP------
NapA_RalEu          YVKAGT------------------------------GFQFYGNPDGKAVIFALP------
NapA_ActAc          YVKEGE------------------------------GVAFYGYPDKKAIILAVP------
NapA_DesVi          CVPADHPD----------------------------RFFFYGKPDGRAVIWMRP------
FdhH_EscCo          YLFKEK----------------------------------FDTPNGLAQFFTCD------
FdhN_EscCo          NKMAEGPFPEHYEPIETP------------------LGTNPLHPNVVSNP-------VVR
FdhA_WolSu          VWEWTDQIPKHREPIYTIR-----------------HDLISQYPTFKDKPNHFR---ANI
ArolikeA_RosLi      KLTH-FN---------------------------SQTGKCNIQKAPWDL-----------
ArolikeA_MorSp      QLTA-FN---------------------------SQTGKVNLQKHPWDL-----------
ArolikeA_MarSp      QLTG-FN---------------------------SQTGKINMQKHPWGL-----------
ArolikeA_VibSp      QLTQ-FN---------------------------SQTGKVNLQKHPWDL-----------
AroA_AerPe          IEVVPSN-------------------ETVRS--YVPG-HLKPWPAVWDK-----------
AroA_PyrCa          IEYVPS--------------------EKARG--YVVK-HLRAWPSLWLG-----------
AroA_SulTo          NTQLPLITREVTYININDLQSMFGYDYNTLMQ-YVID-GLNPFPMPYVG-----------
AroA_ChlLi          ----------------------------------KDGLFKWYGTDAWTG-----------
AroA_ChlPh          ----------------------------------KDGLFKWYGTDPWTG-----------
AroA_TheTh          ----------------------------------EDGKFKWYGTDDWEG-----------
AroA_ChlAu          ---------------------------------TESGKAKMLPT-PWPG-----------
AroA_NT-26          ---------------------------------TDDGKARFMDA-PWRG-----------
AroA_AgrTu          ---------------------------------TDDGKARFMDA-PWRG-----------
AroA_XanAu          ---------------------------------KPDGKAVFAET-RWRG-----------
AroA_NitHa          ---------------------------------SKDGKATFMET-QWRG-----------
AroA_RosVa          -------G-------------------------REDGKALFCAA-GWRG-----------
AroA_AlcFa          ---------------------------------TDDGKAHFKPA-PWNG-----------
AroA_AchSp          ---------------------------------TSDGKAHFKPA-KWQG-----------
AroA_HerAr          ---------------------------------TKDGKAHFKPA-PWNG-----------
AroA_BurMu          ---------------------------------TADGKAQFKPA-KWTG-----------
AroA_RhoFe          ---------------------------------TKDGRAEFKPA-PWNG-----------
AroA_ThiSp          ---------------------------------TPNGKIQVFPA-KWDG-----------
NarB_PseSt          GVFPTAN-----------------------------GRARFVAEHYQAP-----------
NasA_AzoVi          GVFPTAS-----------------------------GRAHLHADPYRAP-----------
NarB_SynPC          HHFAYAD-----------------------------GRARFQPFHHLGV-----------
NasA_KleOx          HKGWHRD-----------------------------GKLRMVPVAPQPT-----------
NasA_RhoPa          GHFFTPD-----------------------------GRARLIAPAMPAL-----------
UnkA_SulAz          TLKEWK-------------------------------WPEYAIPIYPRNAEERKQ-----
                                                                                

ArrA_SheAn          ------------------------YRFGDESE------------------F--------P
ArrA_SheW3          ------------------------YRFGDEAE------------------F--------P
ArrA_DesHa          ------------------------LRHGDAAE------------------Y--------P
ArrA_WolSu          ------------------------VRYGDPKI------------------Y--------P
ArrA_ChrAr          ------------------------KRHGDVKE------------------F--------P
ArrA_GeoLo          ------------------------KRHGSEKE------------------Y--------P
ArrA_CloSp          ------------------------YMEGKVEQ------------------Y--------P
ArrA_AlkMe          ------------------------YMVGTESE------------------Y--------P
ArrA_MLMS           ------------------------RREGDPQR------------------F--------P
ArrA_AlkEh          ------------------------QYQGGGD-----------------------------
ArrA_DesDC          ------------------------FRHGDAAE------------------Y--------P
ArrA_DesY5          ------------------------FRWGEESE------------------Y--------P
ArrA_SulBa          ------------------------VRHGDEKT------------------Y--------P
ArrA_BacAr          ------------------------YRVGDESE------------------Y--------P
ArrA_BacSe          ------------------------MRVGDESE------------------Y--------P
Psr/PhsA_ArcFu      ------------------------RKLGSNE-----------------------------
Psr/PhsA_PyrAe      ------------------------IPQASDE-----------------------------
Psr/PhsA_DesDe      ------------------------AAAPQGR-----------------------------
Psr/PhsA_MLMS       ------------------------EDMGPDR-----------------------------
Phs_WolSu           ------------------------PKTPAGQ-----------------------------
Psr/PhsA_SheAn      ------------------------HLKKADE-----------------------------
Psr/PhsA_SalEn      ------------------------ALKKENE-----------------------------
PhsA_SalTy          ------------------------ALKKENE-----------------------------
PsrA_WolSu          ------------------------KYKEEDE-----------------------------
Psr/PhsA_CamCu      ------------------------DVFDGHE-----------------------------
Psr/PhsA_GeoLo      ------------------------EEPPQGF-----------------------------
Psr/PhsA_CarHy      ------------------------VTEGNGK-----------------------------
Psr/PhsA_HalHa      ------------------------VERGGGE-----------------------------
Psr/PhsA_MooTh      ------------------------VEPRDDS-----------------------------
Psr/PhsA_AlkEh      ------------------------VERAPEE-----------------------------
Psr/PhsA_TheCa      ------------------------KLAEAGE-----------------------------
Psr/PhsA_AciCr      ------------------------EAPPADH-----------------------------
Psr/PhsA_FlaBa      ------------------------PEPQNGY-----------------------------
Psr/PhsA_TheTh      ------------------------EEPPEGF-----------------------------
Psr/PhsA_ProAe      ------------------------PDAPEGY-----------------------------
Psr/PhsA_CamCo      ------------------------DTFDGHE-----------------------------
TtrA_DelAc          ------------------------ARLADGS-------------AMRTHFGEQ----QWP
TtrA_ComTe          ------------------------ARLADGS-------------DMRAVFTEQ----DWP
TtrA_HydY0          ------------------------PICADGS-------------SLWTKVDRN----QYS
TtrA_WolSu          ------------------------PRFTDGR-------------ALEEAGLGD----SRS
TtrA_TheCa          ------------------------PRLTDGT-------------PLAHVADPA----QYP
TtrA_ChlAg          ------------------------GLAADGT-------------PIVDEG--------YD
TtrA_DehBA          ------------------------GRDCYGQ-------------ELNDEKNG------YD
TtrA_PyrAr          ------------------------ATYAPAGPAFQKADKWLHGTPLRQLYPEK----DWP
TtrA_PyrAe          ------------------------ATYAPAVPAFQKADEWLHGTPLRQLYPEK----EWP
TtrA_AerPe          ------------------------STYAPVK----GGSKSFYGTPLREIYPES----EYP
TtrA_ArcFu          ------------------------ATYAPLG-----TERRFYGTPLREIYPES----QYP
UnkA_ThiDe          --------------------HIVSHVNHSFMT-E------------------E----NSY
UnkA_Nitsp          ------------------MVHLVTQVHHDYIK-D------------------K----NQF
UnkA_Sulsp          ------------------MVHLVTQVHHDFMQ-K------------------D----NDF
UnkA_AzoEb          -----------------------------WHETM------------------K----DDE
UnkA_DecAr          -----------------------------WHEAM------------------K----DDD
UnkA_PyrIs          ATVQKLINAKLHFVIPIHDFWARIPGLTTGIDPR------------------K----GEF
UnkA_RhoRH          ------------------------HVSYGSIDQA------------------N----NEI
UnkA_NocSp          ------------------------HVAATRIDRA------------------D----QEF
UnkA_ChlAg          ------------------------HVHPSKIDRS------------------K----NEA
UnkA_ChlAu          ------------------------HVHPSKIDRS------------------K----NEA
UnkA_RosFl          ------------------------HVHPSKIDRE------------------R----NEA
UnkA_RosCa          ------------------------HVHPSRVDRE------------------R----NEA
UnkA_ChlLi          ------------------------HIHEETMNHK------------------N----GEF
UnkA_ChlPh          ------------------------HIHQEIMNRS------------------K----GEF
UnkA_PelLu          ------------------------HIHEEKMDHS------------------K----GEF
UnkA_ChlCh          ------------------------HVHHEQMNLS------------------N----GEF
UnkA_ProAe          ------------------------HVHPETIDRS------------------N----NEF
UnkA_RubXy          ------------------------HVHPENLE--------------------E----GQL
DMSOA_HaeIn         -------------------------FEHYGD---------------------P-----LM
DMSOA_ActSu         -------------------------FEHYGD---------------------P-----LM
DMSOA_EscCo         -------------------------FESYQD---------------------P-----LN
NarG_EscCo          ----------------------VIGQKSNGN---------------------Q----EKA
NarG_PseSt          ----------------------VKGKKSNGN---------------------P----EIV
NarG_StaCa          ----------------------KDKQVIGGQ---------------------D----NLV
NarG_MycTu          ----------------------QPELGPTDDG--------------------L----GLT
NapA_PseSt          -----------------------YEVPAEVPD--------------------E----EYP
NapA_RalEu          -----------------------YEPPAESPD--------------------K----EYP
NapA_ActAc          -----------------------YEPPAESPD--------------------E----EYD
NapA_DesVi          -----------------------AKGAAEEPD--------------------A----EYP
FdhH_EscCo          -----------------------WVAPIDKLT--------------------D----EYP
FdhN_EscCo          LY--------------------EQDALRMGKK--------------------E----QFP
FdhA_WolSu          RY--------------------ESRQKEKDWT--------------------K----EFP
ArolikeA_RosLi      -----------------------FSSYWEWM-------------------KPR----EDE
ArolikeA_MorSp      -----------------------FSDFYAWL-------------------QPR----EDE
ArolikeA_MarSp      -----------------------FSDFYAWI-------------------KPK----GDE
ArolikeA_VibSp      -----------------------FSDFHAWL-------------------TPQ----KDE
AroA_AerPe          -----------------------YPPYVDEL-------------------IRK----GYK
AroA_PyrCa          -----------------------YPPYVAEQ-------------------SQK-----YR
AroA_SulTo          -----------------------VFGYAAQL-------------------QQK-----YK
AroA_ChlLi          -----------------------YPAEVAKY-------------------QNN---AKYP
AroA_ChlPh          -----------------------YPKEVAKY-------------------LDN---PKYP
AroA_TheTh          -----------------------YPAEVAKY-------------------LEPGMAEKYP
AroA_ChlAu          -----------------------FPAIVQEQ-------------------INK-----YP
AroA_NT-26          -----------------------LQAPGKQQ-------------------QKD----SHK
AroA_AgrTu          -----------------------LQAPGKQQ-------------------QKD----NHK
AroA_XanAu          -----------------------LQAPGKQA-------------------EKD----KFA
AroA_NitHa          -----------------------LQAAGKEE-------------------ERK----KWP
AroA_RosVa          -----------------------WQAPGKAR-------------------EQA----AHR
AroA_AlcFa          -----------------------LPATVQQ--------------------QKD----KYR
AroA_AchSp          -----------------------LPETVAA--------------------QKK----KYK
AroA_HerAr          -----------------------LPKPVEE--------------------QKA----KHK
AroA_BurMu          -----------------------LPKPVAD--------------------QKA----KYR
AroA_RhoFe          -----------------------LPKRVAD--------------------QKA----KHK
AroA_ThiSp          -----------------------WLKQAAE--------------------VKA----KYK
NarB_PseSt          ------------------------KEKREAR---------------------------YP
NasA_AzoVi          ------------------------QERREAR---------------------------YP
NarB_SynPC          ------------------------AEPPDDR---------------------------YP
NasA_KleOx          ------------------------RATTDAF---------------------------YP
NasA_RhoPa          ------------------------HEAPSPA---------------------------FP
UnkA_SulAz          ------------------MIHIVSQVHHDYIKEE-----------------------NAF
                                                                                

ArrA_SheAn          LLLVDQKSRLNKEG-RTA--NSPWYYEFKDVDPGDVANEDVAKFNPIDGKKFGLKDGDEI
ArrA_SheW3          LLLVDQKSRLAREG-RSA--NTPWFYEFKDVDPGDVANEDVAKFNPIDGKKFGLKDGDEI
ArrA_DesHa          FIFFEHRSRLNREG-RSA--NTLWYQEFKDVDPGDEPWDDVAKINPVDGASLGIKSGDAI
ArrA_WolSu          LIFAEHRSRLNREG-RSQ--NAPWYYEHKDVDPGDEIEKDVAKINPETAKQFGIKTGDRI
ArrA_ChrAr          FSLIDMKSRLNREG-RST--NATWYHAFKKCDPGDVNQEDVLQINPADAKKLGINEGDMV
ArrA_GeoLo          FTFIDHKSRLNREG-RSA--NTVWYQEFKKVDVGDKSWDDVAKINPLDAKKLGIKDGDTI
ArrA_CloSp          FAYIDSKSRLAREG-RSA--NCSWFQEFKDADPGDIKWSDCIKMNPKDAIELGLKDGDKV
ArrA_AlkMe          FAFIDSKSRLTREG-RAA--NCSWFQEFKDVDAGDVKWGDCIKMNPEDAAKLGLQDGELV
ArrA_MLMS           LMLVDAKSRLAREG-RSA--NCPSFYELHACNPGDTDYEDTIKINPVDAQKLGLRDGADV
ArrA_AlkEh          LHLISPKLPLSAEG-RSA--NLPHTHAVWQPTQGG-TDTVYMEIHPQAAAARGIKDRDRV
ArrA_DesDC          FIFFEHRSRLNREG-RSA--NTLWYQEFKDVDPGDEAWDDVAKINPVDGASLGIQSGDTI
ArrA_DesY5          FIFFEHRSRLNREA-RSA--NTLWYQEFKDVDPGDEAWDKALA-----------------
ArrA_SulBa          FIFAEHRSRLNREG-RSQ--NAPWYYEIKDVDPGDVAGKDVTKINPLDGKKLGLKDGDKI
ArrA_BacAr          FIFSDHRSKLNREA-RSA--NCSWYQEFKDADPGDEAWDDVAKINPIDAKRLGINNGDMI
ArrA_BacSe          LIFMEHRSKLNREA-RSA--NTSWYQEFKDIDLGDEAWDDVAKLNPKDAAELGIQNGDMV
Psr/PhsA_ArcFu      FYLAYSRSPFTTHS-STS--DNPLLAKLIDD-AEL--YYKGIWINSERAAELGIRNGDRV
Psr/PhsA_PyrAe      FYLVNGKDNFVSAH-MVM--VKNAKWIADR----------TVWMNPADAERLGIKDGDVV
Psr/PhsA_DesDe      FRLIIGRNACVTHG-STN--NNALIHELVP--------ENTLWIHPQSATPLGIRDGDMV
Psr/PhsA_MLMS       FRFVVGRHAIHTHS-MTA--AFPELNWHMP--------ENAVWINPVPARRLGIKTGDTV
Phs_WolSu           FRFVTGRHAQFTQS-STA--NNALLLDTMS--------ENFIWINKRVAKERGIKFGDLL
Psr/PhsA_SheAn      LYFIQGKVAVHTNG-ATH--NIPMLANLMS--------DNAIWVHPVTAGKLGISNGDPI
Psr/PhsA_SalEn      LYFIQGKVAVHTNG-ATQ--YVPLLSELMW--------DNAVWVHPQTAQEKGIKTGDEI
PhsA_SalTy          LYFIQGKVAVHTNG-ATQ--YVPLLSELMW--------DNAVWVHPQTAQEKGIKTGDEI
PsrA_WolSu          LYFVQGKTPVRSNS-HTG--NVPWLNNLME--------YDAIWIHPKTASKLGIKNGDAI
Psr/PhsA_CamCu      LCLMSGKTPVHTNG-HTQ--NVPFLHDLMS--------ESPIWIHPNTAARKNLKDGDEV
Psr/PhsA_GeoLo      YRLLYGRSAVHTFS-RTV--NNPALNELYK--------ENELWLSSVQARKMGLTDGQYV
Psr/PhsA_CarHy      LRFLHGHTAVHTHT-STF--NNEYLHALMP--------ENVLWINTRTAEKLGIKNGDLV
Psr/PhsA_HalHa      LHFLFGRVSFHTHT-RTQ--NNPWLAGFME--------ENPLWIHEETASERGIVDGDTV
Psr/PhsA_MooTh      FRLIQGHVPMHTHT-TTD--NNSYLHAIMP--------ENELWIHTSRAGKLGIKTGDLV
Psr/PhsA_AlkEh      FHLAFGRTGVHTHT-RTQ--NNLWLTEFMA--------ENSLWIHPEAAAARGIREGDTL
Psr/PhsA_TheCa      AYFVQGKVAVHTNG-HTH--NVPWLYNLMS--------ENRLWLNPATAAKLGLKDGDKA
Psr/PhsA_AciCr      FHLNYGRAPQHSFS-RTQ--NNPVLYQLMP--------ENLVWIHPTAARRFGIRNGTYV
Psr/PhsA_FlaBa      YRLNYGRSPMHTFS-RTA--NNPNLNDLKS--------ENDLWVNPKVARILNLKKGQYV
Psr/PhsA_TheTh      YRLLYGRSPVHTFA-RTQ--NNWVLMEMDP--------ENEVWIHKEEAKRLGLKEGDYV
Psr/PhsA_ProAe      YRVLTGRKPMLTFG-RTA--NNRFLNELPTAR------ENEIWVNPEVAAKHQLSHGESI
Psr/PhsA_CamCo      LCLTCGKTPIHTNG-HTQ--AVPFLNDLMS--------DSPIWINPNTAKKQNLRDGDMV
TtrA_DelAc          LLLTSYKSNLMSSMS-I---AVSRLRQVHP--------HNPVSLHRDDAERLGIANGDTV
TtrA_ComTe          LTMTSYKSNLMSSMS-I---ASSRLRQVHP--------HNPVSINKADAAKLGIANGDPI
TtrA_HydY0          LIAFGYKSNVLSSPN-A---SSDKLRDIKL--------STYIDINSKTAKEFGIKYGDLV
TtrA_WolSu          FLAFSYKSNVLSAPT-T---ASRHLKELRY--------TTFVDMNSQSAKALGIVHGERV
TtrA_TheCa          FLAFSYKSHVVSAAS-A---SSEQIREIRY--------TNYIDINTETGNKLGLKDGDTI
TtrA_ChlAg          LHLITYKEAMMAKARGI---ADYWLLSLMP--------ENAILINRIDAERLGLRTGDRV
TtrA_DehBA          LSLITYREIARTPTT-A---SNYYLNPLLP--------ENTILINQQDADRLGLTETDIV
TtrA_PyrAr          FMLVFYTGPIYTKHRSQ---FYYWIKQIAP--------ENFVLINPEDAAKIGVETGDVV
TtrA_PyrAe          FILILYTGPLYTKHRSQ---FYYWIKQVVP--------ENFVLINPEDAAKLGVETGDVI
TtrA_AerPe          FHLVFTTGPLFTKHRSQ---FYYAIKQISP--------ENYLVVNPKDAEKLGLETGDVV
TtrA_ArcFu          FLVVPPGSPLFTKHRSM---FYYWLKQVMP--------ENFAVINPEDAEKLGIESGDVI
UnkA_ThiDe          ALNTVFRLPYNIHT-RSA--NSKHLMEISQN-------HDPIWISTKDATRQGFKRGDAI
UnkA_Nitsp          ALNTIYRLPYNIHT-RSV--NSKHLMEISQN-------HNPIWIHTSDAKRLGIKKGDKI
UnkA_Sulsp          ALNTVFRLPYNIHT-RSV--NSKHLMEISQN-------HNPVWINTEDAKRLGIKREDPI
UnkA_AzoEb          MILSTFKLNVHKQS-RTA--AVKWLAEIAH--------SNPAWMNPETAKKLGVRTGDLV
UnkA_DecAr          LILSTFKLNVHKQS-RTA--AVKWLAEIAH--------SNPAWMNPETAAKLGVKTGDLV
UnkA_PyrIs          DLVANSRFLYQGEN-TRV--QQMWYSFELWP-------SLYLWMNPIDAQLLGLKTGDTV
UnkA_RhoRH          VLMPTFRLPTLVHT-RSG--NAKYLNEISN--------THPLWMNSVDAGRFGVGTGDLV
UnkA_NocSp          VLMPNFRLPTLVHT-RSG--NAKYLNEIAN--------THPLWFNTADAAALDVGTGDLV
UnkA_ChlAg          VLLSTFRLPTLIHT-RSG--NAKWLYEISH--------KNPVWIHTSDAERLGVRTGDLI
UnkA_ChlAu          VLLSTFRLPTLIHT-RSG--NAKWLYEISH--------KNPVWIHTSDAERLGLRTGDLI
UnkA_RosFl          ILLSTFRLPTLIHT-RSG--NAKWLYEISH--------KNPVWIHPSDAQRLGVQTGDLI
UnkA_RosCa          VLLSTFRLPTLIHT-RSG--NAKWLYEISH--------KNPVWIHPSDAQRLGVRTGDLI
UnkA_ChlLi          VLVPTFRLPVLIHS-RSG--NAKWLAEIAH--------RNPVWINVDDGAALGIANGDLI
UnkA_ChlPh          VLVPTFRLPVLIHS-RSG--NAKWLAEIAH--------RNPVWINAADGAALHIENGDLI
UnkA_PelLu          VLVPTFRLPVLIHS-RSG--NAKWLAEIAH--------RNPVWVNATDAAMLGLENGQLI
UnkA_ChlCh          ALVPTFRLPVLIHS-RSG--NAKWLAEIAH--------RNPLWMNAADARMLGFEDGDLV
UnkA_ProAe          ALIPTFRLPVLIHS-RSG--NAKWLAEIAH--------RNPLWINADDAAAMGIENADLV
UnkA_RubXy          VLNATFRLPTLIHT-RSG--NSKWLNEISN--------RNPLWIHPKDAEERGVETGDLV
DMSOA_HaeIn         EKYPLQLSGFHYKA--RTH-STYGNVDVLKAANP-----QEVWMNPIDAEPRNIKNGDMI
DMSOA_ActSu         EKYPLQLTGFHYKA--RTH-STYGNVDILKSANP-----QEIWINPFDAEKRGIKNGDML
DMSOA_EscCo         KQYPLQLTGFHYKS--RVH-STYGNVDVLKAACR-----QEMWINPLDAQKRGIHNGDKV
NarG_EscCo          LNFLTPHQKWGIHS--TYS-DNLLMLTLGRG-------GPVVWLSEADAKDLGIADNDWI
NarG_PseSt          LNWITPHQKWGIHS--TYS-DNLIMLTLSRG-------GPIVWMSEVDAKKAGIEDNDWI
NarG_StaCa          LRYLTPHGKWNIHS--TYQ-DNQHMLTLFRG-------GPTVWIAKEDAEAHDIHDNDWL
NarG_MycTu          VRYLTPHSKWSFHS--TYQ-DNLYMLSLSRG-------GPTMWMSPGDAAKINVRDNDWV
NapA_PseSt          FWLSTGRVLEHWHTGSMTQ-RVDELHKAVP--------DALVYMHPEDARKLNVRRGSVV
NapA_RalEu          YWLVTGRVLEHWHSGSMTR-RVPELYRSFP--------NAVVFMHPEDAKALGLRRGVEV
NapA_ActAc          LWLCTGRVLEHWHTGTMTR-RVPELHRSFP--------NNLVWMHPTDAQKRGLRHGDKV
NapA_DesVi          LYLTSMRVIDHWHTATMTG-KVPELQKANP--------IAFVEINEEDAARTGIKHGDSV
FdhH_EscCo          MVLSTVREVGHYSCRSMTG-NCAALAALADE-------PGYAQINTEDAKRLGIEDEALV
FdhN_EscCo          YVGTTYRLTEHFHT--WTK-HALLNAIAQP--------EQFVEISETLAAAKGINNGDRV
FdhA_WolSu          LNMLSGRLVAQFGTGTETR-SAHYLAEVQP--------EMFVEIHPETATDLGVKHGDMV
ArolikeA_RosLi      IWISSGRINERWQSGYDDR-RRPYIVQRWP--------ENWIELHPSVAEARGIESGDYV
ArolikeA_MorSp      LWFSNGRVNEIWQSGFDDVERRAYVQQRWP--------ENWVEIHPEDAKKRGIESGDQV
ArolikeA_MarSp      LWFSNGRVNEIWQSGFDDVERRAYTAQRWP--------ENWVEIHPDDAKKRGIESGDQV
ArolikeA_VibSp      LWFSNGRINEIWQSGFDDTERRPYITHRWP--------ENWIEVHPEDADKRGIEAGDEV
AroA_AerPe          YWVVNGRYNAIWQTGYADP-NVVEIMARHP--------MNIVQVNPEDAAKEGLENGDIV
AroA_PyrCa          YWVINGRYNEIWQTGYADP-NSEVLMRRWP--------YAFVQVNPNDASREGLANGDVV
AroA_SulTo          YWVNNGRWNIIFQSGWTDF-QVSEIYRRVP--------FPIIAVSQQDAMNEGWNNGDLL
AroA_ChlLi          FWFTTGRSQHVWQTMYHDR-RIPEKYLTLP--------LPYVEIHPEDAGKLGVKSGDMV
AroA_ChlPh          FWFTTGRSQQVWQTMYHDR-RIPEKYLSLP--------LPYVEIHPDDAAKLDTTSGDMV
AroA_TheTh          FWVTTGRAQTIWQTAYHDR-HLPEKALALP--------LPYVEVNPEDAKRLGLKSGDLV
AroA_ChlAu          YFLTNGRNNN-WQTFYNDL-NIPFHAERVP--------LSYIEINPQDAQREGIQPGDIV
AroA_NT-26          YLINNGRANVVWQSAYLDQ-ENDFVMDRFP--------YPFIEMNPEDMAEAGLKEGDLV
AroA_AgrTu          YLINNGRANVVWQSAYLDQ-ENDFVMDRFP--------YPFIEMNPEDMVEADLKEGDLV
AroA_XanAu          FLINNGRANLVWQSAYLDV-ENELVMDRWP--------YPFIEMNPQDMAELGLKSGDLV
AroA_NitHa          FLINNGRANVVWQSAYLDQ-KNEFVMDRMP--------YPFIQMNPQDMADLKLNQGDLV
AroA_RosVa          FWINNVRANIFWQNQFLDQ-NNDFVQDRYP--------HPFVEMHPDDMVDLGLNPGDLL
AroA_AlcFa          FWLNNGRNNEVWQTAYHDQ-YNSLMQERYP--------MAYIEMNPDDCKQLDVTGGDIV
AroA_AchSp          FWLNNGRNNEIWQTAYHDQ-YNSFAQERYP--------MAYIEINPDDCKELGVEASDIV
AroA_HerAr          FWLNNGRANEVWQSAYHDQ-YNDFVKSRYP--------LAYIELNPGDAQSLGVAAGDVV
AroA_BurMu          FWINNGRVNEVWQTLYHDQ-YNEFVRERVP--------MAFLELNPDDAHSLDITSGDVV
AroA_RhoFe          FWINSGRANEVWQTAYHDQ-YNSFVRDRIP--------MAFLEMNVEDAKQLGVSGGDVV
AroA_ThiSp          FWINNGRFNEVWQSWYNNQ-YDPFIMDRYP--------MAVIQMNPADMATLGVKPTDVV
NarB_PseSt          LTLNTGRLRDQWHGMSRTG-TAARLFGHVE--------EALLCMNAEDMRRRRLLDGQLV
NasA_AzoVi          LILNTGRLRDQWHGMSRTG-TVARLFGHVE--------EAVLGLHPDELRRRRLAGGDLA
NarB_SynPC          LVLTVGRLYGHWHTQTRTG-RIDKINKLHP--------SAFVEIHPRDADRYNISEGQAV
NasA_KleOx          LILNSGRIRDQWHTMTRTG-AVPRLMQHIN--------EPVVEVAPADAQRYHLLEGELA
NasA_RhoPa          LLLNTGRVRDQWHTMTRSG-LSPRLGAHLP--------EPFVELHPDDAAAAGLKDGGFA
UnkA_SulAz          VLNPIYRLPYLIHTRSIN---SKWLMEIGQN-------HNPLWIYEKDAKRLGIKRGDAV
                                                                                

ArrA_SheAn          RITSP-----------------------VGM---LTCKAKLWEGVRPGTVAKCFGQGHWA
ArrA_SheW3          RITSP-----------------------VGT---LTCKAKLWEGVRPGTVAKCFGQGHWA
ArrA_DesHa          RITSP-----------------------QGS---ITCTAKLWEGVRPGTVGKCYGQGHWA
ArrA_WolSu          RIVGT-----------------------QAS---IETEVKLWEGIRPGIVVKCYGQGHWA
ArrA_ChrAr          KVTSV-----------------------IGS---LTVKARLWEGVRPGCVAKCYGQGHFA
ArrA_GeoLo          RLTST-----------------------TGS---ITCKARLWEGVRQGTVAKCYGQGHWA
ArrA_CloSp          KVTSP-----------------------TGE---IVTTLKLWEGLRPGTVQKNYGQGHWA
ArrA_AlkMe          KVTSP-----------------------TGE---MTTTLKTWVALRPGTVQKNFGQGHWA
ArrA_MLMS           RVSSA-----------------------KGQP--ITCKLTVWEGIRPGCALKTYGMGHWA
ArrA_AlkEh          RISSS-----------------------VGA---IECFASVSGGVPKDTVVLPLAHGHWG
ArrA_DesDC          RITSP-----------------------QGS---ITCTAKLWEGVRPGTVGKCYGQGHWA
ArrA_DesY5          ------------------------------------------------------------
ArrA_SulBa          KITSV-----------------------QGS---IESEVKLWEGTRP-------------
ArrA_BacAr          KITSP-----------------------TGT---ITVKAKLWEGMRPG------------
ArrA_BacSe          RLVTP-----------------------EGQ---IEVKAKLWEGTRPGVVAKCYGQGHWA
Psr/PhsA_ArcFu      VVESV-----------------------FTGD-KTEAIAFVNELVRKDTIFTVSGFGQSS
Psr/PhsA_PyrAe      ELEGL-----------------------DNGF-KAMAVVKVTNRVKPGVLFTYAFVGGRT
Psr/PhsA_DesDe      EVSS------------------------PAG--KGTIKAEVTERIRPDCVYMLTGFGTIS
Psr/PhsA_MLMS       RMKN------------------------RTGG-EVTIKAMVTEGIRPDCVYYAHGYGSLS
Phs_WolSu           EISS-------------------------KAG-KTRIKAYPTEKIAPDTVFFVHGFGVQS
Psr/PhsA_SheAn      RLTS-------------------------SVG-SEEGHALVTPGIRPDTVFAYMGFGSKN
Psr/PhsA_SalEn      WLEN-------------------------ATG-KEKGKALVTPGIRPDTLFVYMGFGAKA
PhsA_SalTy          WLEN-------------------------ATG-KEKGKALVTPGIRPDTLFVYMGFGAKA
PsrA_WolSu          ELYN-------------------------KFS-SQKSKALITEGVREDTLFGYFGFGHVS
Psr/PhsA_CamCu      VLQN-------------------------KYG-KQKGKIMLTQGIREDTLFVYHGFGHVT
Psr/PhsA_GeoLo      ALQNQ-----------------------EGIT-SNRVRLKVTERIREDCVYMVHGFGQQS
Psr/PhsA_CarHy      EVKS-------------------------DYG-KVTIKAKVTEAIHPDAVFMVHGFGGFS
Psr/PhsA_HalHa      EVID------------------------SRGC-REVFHARVTARIRRDAVYTAHGYGRDD
Psr/PhsA_MooTh      EVAS-------------------------KVG-KVRVKARVTEAIHPEAVFLAHGFGCRV
Psr/PhsA_AlkEh      RVTD------------------------RKGR-SETLPAKVTRRIRKDTVFMVHGFGGFD
Psr/PhsA_TheCa      ILKT-------------------------RTG-QQQVKVLVTEGVRPDTVFGYFGFGRLS
Psr/PhsA_AciCr      RLVNQ-----------------------DGVV-SNKVRVRVTERTRPDSVWLVHGFGHTA
Psr/PhsA_FlaBa      WLENQ-----------------------DGIQSTFAIRVRVTERIRWDSVYMVHGFGHDN
Psr/PhsA_TheTh      MLVNQ-----------------------DGVK-EGPVRVKPTARIRKDCVYIVHGFGHKA
Psr/PhsA_ProAe      HLKNQ-----------------------AGVVSEFPIKVKVTQRIRQDAVYMVHGYGHYF
Psr/PhsA_CamCo      LVKN-------------------------KFG-EQKGKLMVTEGIREDTLFIYHGFGHIT
TtrA_DelAc          RIRT--------------------------PGGAVTAVAMVRDGVMPGTVAIEHGYGHRE
TtrA_ComTe          EIST--------------------------PGGKLQAVALVRAGIAPGAIAIEHGYGHKQ
TtrA_HydY0          KVSNP-------------------------FGQYIIGIVRVKEGITPGTIGIEHGLGRLA
TtrA_WolSu          RVVS--------------------------KGGFVIGICRLREGIHPRSIGIEHGAGREG
TtrA_TheCa          KLRS--------------------------PHGTLTGVCRLRQGIHPQAVGVEHGFGRFG
TtrA_ChlAg          RISSASNPEGVWDLQ-------------SGTRKPMIGKVKVIEGIRPGVIAFPLGWGHFA
TtrA_DehBA          RVVSESNPKGVWNLR-------------NGQEWPMNAKLSIMQGIRPGVIAFSLGYGHFA
TtrA_PyrAr          RVET--------------------------PVGFFEAPAVVEPTVAPGVIMVPYGMGRWA
TtrA_PyrAe          KVET--------------------------PVGAFEAPAVVEPAVAPGVIMVPYGMGRWA
TtrA_AerPe          EVET--------------------------PTGRFKAPVVVEPTVPPGVIMVPYGMGRWA
TtrA_ArcFu          KIVT--------------------------PTGELEVVAAVEPTVVKGTIAIPVGMGRWA
UnkA_ThiDe          RVNIVDSLT-------------------GLESGYFVAMAVPTEGVLPGTLACSHHGGRWK
UnkA_Nitsp          RVKIVDTVS-------------------GLESGYFVGMAIPTEATRPGVLACSHHAGRWK
UnkA_Sulsp          KVTITDTVS-------------------GLESGYFIAMAVPTEGTMPGVLACSHHAGRWK
UnkA_AzoEb          RV--------------------------ESSVGYLVTKAYVTEGIHPKVISIATGFGHWE
UnkA_DecAr          RV--------------------------ESAVGHLVTKAYVTEGIHPKVVSIPTGFGHWE
UnkA_PyrIs          RVRVLIQALN------------------DLEVSSFVTKVWVTPRVREGVVVLLHGAYRWR
UnkA_RhoRH          RV--------------------------NTEIGYFVARVWSTEAIRPGVMGLSHHMGRWR
UnkA_NocSp          RV--------------------------TTEIGHFVVRAWATEAIRPGVVGLSHHMGRWM
UnkA_ChlAg          KV--------------------------VTEIGYFVDRVWVTEGIRPGVIACSHHLGRWR
UnkA_ChlAu          KV--------------------------VTEIGYFVDRVWVTEGIRPGVIACSHHLGRWR
UnkA_RosFl          KV--------------------------VTSIGYFVDRVWVTEGIRPGVIACSHHLGRWR
UnkA_RosCa          KV--------------------------VTAIGYFIDRVWVTEGIRPGVIACSHHLGRWR
UnkA_ChlLi          RV--------------------------NTDIGFFVNRAWVTEGIRPGVVACSHHIGRWR
UnkA_ChlPh          RV--------------------------NTDIGFFVNRAWVTEGIRPGVVACSHHIGRWR
UnkA_PelLu          RV--------------------------NTDIGFFINRALVTEGIRPGVLACSHHIGRWR
UnkA_ChlCh          RV--------------------------NTDIGYSVNRIWATEGIRNGVVACSHHIGRWR
UnkA_ProAe          RV--------------------------NTDIGYHVNRAWVTESIRPGVVACSHHIGRWR
UnkA_RubXy          RV--------------------------VTEIGYFVNHAWVTEGIAPGVVACSHHLGRWR
DMSOA_HaeIn         RIFND-----------------------RGE---VHINVKITPRIIPGVVALSEGAWYAP
DMSOA_ActSu         RMFND-----------------------RGE---VRIHAKVTPRIIPGVVALGEGAWHAP
DMSOA_EscCo         RIFND-----------------------RGE---VHIEAKVTPRMMPGVVALGEGAWYDP
NarG_EscCo          EVFN--------------------------SNGALTARAVVSQRVPAGMTMMYHAQERIV
NarG_PseSt          ECFN--------------------------ANGALTARAVVSQRVMEGMVMMYHAQERIV
NarG_StaCa          EVYN--------------------------RNGVVTARAVTSHRMPKGTMFMYHAQDKHI
NarG_MycTu          EAVN--------------------------ANGIYVCRAIVSHRMPEGVVFVYHVQERTV
NapA_PseSt          KIVS--------------------------RRGEMQGRVETRGRNKPPMGLVYVPFFDAN
NapA_RalEu          EVVS--------------------------RRGRMRSRIETRGRDAPPRGLVFVPWFDAS
NapA_ActAc          KVAS--------------------------RRGEIISFLDTRGRNKVPEGLIYTTFFDAG
NapA_DesVi          IVET--------------------------RRDAMELPARVSDVCRP--GLIAVPFFDPK
FdhH_EscCo          WVHS--------------------------RKGKIITRAQVSDRPNK--GAIYMTYQWWI
FdhN_EscCo          TVSSK--------------------------RGFIRAVAVVTRRLKPLNVNGQQVETVGI
FdhA_WolSu          WVHGTNGAK-------------------ILVKARHSYKVNKTSVFLPQNFGGMYQGESLV
ArolikeA_RosLi      QVYSDRIPVQTDTIVGVEGSDFDFAELLKNGHIELTKGSITAVAIVTPAVKENLGYMDFL
ArolikeA_MorSp      MMYSDRVANFKDTILGVKGDDFQFSSLLKNGHIQLDKAAVTAVAIVTSATKQGALYANMI
ArolikeA_MarSp      MMYSDRVPSFKDTILGVEGDDFQFSQLLDAGHIQLDKAAVTAVAIVTNSTKKGVLFANMI
ArolikeA_VibSp      LVYSERVANFKDTILGIESGDFQFSNLMKNGHIQLDYAEIKAVAIVTSATKKGVLYCNMM
AroA_AerPe          VIYND-------------------------------YGSTTAMVWVTRVVAPGTIFLIMA
AroA_PyrCa          VVYND-------------------------------NGSVPAIVWVTDIVKEGHIFLIMA
AroA_SulTo          LVYND-------------------------------WGSITGVAWISNTVAPGQVFIAMA
AroA_ChlLi          DLFNE-------------------------------EGSSTALVYVNDATKPGLIFGIMY
AroA_ChlPh          EVYNE-------------------------------EGTSVALVYVNDSPKPGLVFGIMC
AroA_TheTh          EVYNE-------------------------------EGNGTFLVYVTDAVKPGTLFLVMY
AroA_ChlAu          QLYND-------------------------------YGETTAYAVVSNSVKPGLIFMLFA
AroA_NT-26          EIYND-------------------------------AGATQAMAYPTPTARRGETFMLFG
AroA_AgrTu          EIYND-------------------------------AGATQAMAYPTPTARRGETFMLFG
AroA_XanAu          EVYNE-------------------------------NGSTQAMAYPTPTAKRKETFMLFG
AroA_NitHa          EVYND-------------------------------NGSTQAMVYPTASAKRKQTFMLFG
AroA_RosVa          EIIND-------------------------------NGVTQGMAYPMPTLKQNTVAMVFG
AroA_AlcFa          EVYND-------------------------------FGSTFAMVYPVAEIKRGQTFMLFG
AroA_AchSp          EVYND-------------------------------FGSTYAMVYPVPEIKRGQTFMMFG
AroA_HerAr          EVFND-------------------------------YGSTFAMAYPVKDMKPSHTFMLFG
AroA_BurMu          EVFND-------------------------------YGSTYAMAYLEPSIKRGQTFMQFG
AroA_RhoFe          EVFND-------------------------------YGSTYAMAYPLKSLKAGQTFMLFG
AroA_ThiSp          EIYND-------------------------------YGTTMAMAYPEPTIKPNQSFVVFG
NarB_PseSt          KMKS--------------------------RRGSLILPVQKDDSLRAGQAFLPMHWGDRF
NasA_AzoVi          RLRS--------------------------RRGSLILPVQADESIRPGQAFLPMHWGDRF
NarB_SynPC          VIRS--------------------------RRGEGCFPAKVTTAISPGVLFVPMHWGALW
NasA_KleOx          RVRS--------------------------PKGVMVAKVTIGDGQRPGSLFVPMHWNNQF
NasA_RhoPa          RITT--------------------------THGACILKVIVSAGQRRGSLFAPIHWSGET
UnkA_SulAz          KVRVVDTLTG-------------------IETGYFVAMAMPTQATRPGVVACSHHNGRWR
                                                                                

ArrA_SheAn          YGRYA-------------------------------------------------------
ArrA_SheW3          YGRYA-------------------------------------------------------
ArrA_DesHa          YGKIA-------------------------------------------------------
ArrA_WolSu          YGSVA-------------------------------------------------------
ArrA_ChrAr          MGRVS-------------------------------------------------------
ArrA_GeoLo          YGRVA-------------------------------------------------------
ArrA_CloSp          MGHVA-------------------------------------------------------
ArrA_AlkMe          MGHVA-------------------------------------------------------
ArrA_MLMS           MGRHA-------------------------------------------------------
ArrA_AlkEh          SGRWA-------------------------------------------------------
ArrA_DesDC          YGKIA-------------------------------------------------------
ArrA_DesY5          ------------------------------------------------------------
ArrA_SulBa          ------------------------------------------------------------
ArrA_BacAr          ------------------------------------------------------------
ArrA_BacSe          YGHIA-------------------------------------------------------
Psr/PhsA_ArcFu      ERLT--------------------------------------------------------
Psr/PhsA_PyrAe      SKLIS-------------------------------------------------------
Psr/PhsA_DesDe      DGLS--------------------------------------------------------
Psr/PhsA_MLMS       PGKP--------------------------------------------------------
Phs_WolSu           KAMS--------------------------------------------------------
Psr/PhsA_SheAn      KELV--------------------------------------------------------
Psr/PhsA_SalEn      GAKT--------------------------------------------------------
PhsA_SalTy          GAKT--------------------------------------------------------
PsrA_WolSu          KDLK--------------------------------------------------------
Psr/PhsA_CamCu      PGMS--------------------------------------------------------
Psr/PhsA_GeoLo      KGLT--------------------------------------------------------
Psr/PhsA_CarHy      PYQK--------------------------------------------------------
Psr/PhsA_HalHa      PRLS--------------------------------------------------------
Psr/PhsA_MooTh      PLRH--------------------------------------------------------
Psr/PhsA_AlkEh      PRRR--------------------------------------------------------
Psr/PhsA_TheCa      PGLG--------------------------------------------------------
Psr/PhsA_AciCr      PGLS--------------------------------------------------------
Psr/PhsA_FlaBa      KKLTN-------------------------------------------------------
Psr/PhsA_TheTh      PLMR--------------------------------------------------------
Psr/PhsA_ProAe      KKLK--------------------------------------------------------
Psr/PhsA_CamCo      PGLK--------------------------------------------------------
TtrA_DelAc          LGAGRHSIDGQP------------------------------------------------
TtrA_ComTe          LGAVAHKVDGRL------------------------------------------------
TtrA_HydY0          EGADTIYINNKK------------------------------------------------
TtrA_WolSu          EGAIDLLINGNV------------------------------------------------
TtrA_TheCa          EGAADVVVGDQV------------------------------------------------
TtrA_ChlAg          SGAGEIVIDGVT------------------------------------------------
TtrA_DehBA          YGGLDITIDGQL------------------------------------------------
TtrA_PyrAr          DTVLVKPKYFELRD----------------------------------------------
TtrA_PyrAe          DTVVVKPKYFELKD----------------------------------------------
TtrA_AerPe          DTVVKKPSYFEVKD----------------------------------------------
TtrA_ArcFu          DSAVKKPAYFRLND----------------------------------------------
UnkA_ThiDe          LVNSVAVPNGVTDGKVDAQPVLRNMNDPKFIAHSPENVGNEGAQIKIEDYSGKAGINSFG
UnkA_Nitsp          LKNAVEIPG----------------------------------------FEHKLGVMGLG
UnkA_Sulsp          LKNAVEIPG----------------------------------------FEHKLGVLGLG
UnkA_AzoEb          YGR---------------------------------------------------------
UnkA_DecAr          YGR---------------------------------------------------------
UnkA_PyrIs          PAWWNYSKVLEVAG---------------------------SYPTSAVFQTVDIKVDGAS
UnkA_RhoRH          TSEN-------------------------------------------------AGSRWVM
UnkA_NocSp          QDGH-------------------------------------------------PGSRWVM
UnkA_ChlAg          LQED-------------------------------------------------GGGRLST
UnkA_ChlAu          LQED-------------------------------------------------GGGRLST
UnkA_RosFl          LRED-------------------------------------------------EGGKLST
UnkA_RosCa          LQED-------------------------------------------------VGGKLST
UnkA_ChlLi          REQDP------------------------------------------------EANRWAA
UnkA_ChlPh          RDQDP------------------------------------------------EANRWAT
UnkA_PelLu          REEDA------------------------------------------------SCNRWAA
UnkA_ChlCh          RSQDP------------------------------------------------EANRWAT
UnkA_ProAe          RDQDA------------------------------------------------KGNRWAT
UnkA_RubXy          RRKD-------------------------------------------------RADRWSN
DMSOA_HaeIn         DKDR--------------------------------------------------------
DMSOA_ActSu         DNQG--------------------------------------------------------
DMSOA_EscCo         DAKR--------------------------------------------------------
NarG_EscCo          NLPG--------------------------------------------------------
NarG_PseSt          NVPG--------------------------------------------------------
NarG_StaCa          QTPG--------------------------------------------------------
NarG_MycTu          DTPR--------------------------------------------------------
NapA_PseSt          KLIN--------------------------------------------------------
NapA_RalEu          QLIN--------------------------------------------------------
NapA_ActAc          QLAN--------------------------------------------------------
NapA_DesVi          KLVN--------------------------------------------------------
FdhH_EscCo          GACN--------------------------------------------------------
FdhN_EscCo          PIHWG-------------------------------------------------------
FdhA_WolSu          PYHIA-------------------------------------------------------
ArolikeA_RosLi      HTAQP-------------------------------------------------------
ArolikeA_MorSp      DMRQP-------------------------------------------------------
ArolikeA_MarSp      DMKQP-------------------------------------------------------
ArolikeA_VibSp      DMKNP-------------------------------------------------------
AroA_AerPe          HPKAVG------------------------------------------------------
AroA_PyrCa          HPYSVG------------------------------------------------------
AroA_SulTo          YPTSPG------------------------------------------------------
AroA_ChlLi          HAKGS-------------------------------------------------------
AroA_ChlPh          HAKGT-------------------------------------------------------
AroA_TheTh          HWRGT-------------------------------------------------------
AroA_ChlAu          HPRST-------------------------------------------------------
AroA_NT-26          FPTGV-------------------------------------------------------
AroA_AgrTu          FSTGV-------------------------------------------------------
AroA_XanAu          FPTGV-------------------------------------------------------
AroA_NitHa          YPTGV-------------------------------------------------------
AroA_RosVa          SPAGS-------------------------------------------------------
AroA_AlcFa          YVNGI-------------------------------------------------------
AroA_AchSp          YVNGI-------------------------------------------------------
AroA_HerAr          YVNGI-------------------------------------------------------
AroA_BurMu          HFNGI-------------------------------------------------------
AroA_RhoFe          YIKGV-------------------------------------------------------
AroA_ThiSp          APKGV-------------------------------------------------------
NarB_PseSt          LKGL--------------------------------------------------------
NasA_AzoVi          LKGL--------------------------------------------------------
NarB_SynPC          GDRT--------------------------------------------------------
NasA_KleOx          ARQG--------------------------------------------------------
NasA_RhoPa          AATA--------------------------------------------------------
UnkA_SulAz          LVNEVKVDG---------------------------------------------------
                                                                                

ArrA_SheAn          -------------------------------------------------SAKFGVT-PRG
ArrA_SheW3          -------------------------------------------------STKFGVT-PRG
ArrA_DesHa          -------------------------------------------------SLEYGKK-PRG
ArrA_WolSu          -------------------------------------------------SEKFGSK-PRG
ArrA_ChrAr          -------------------------------------------------AKDFGKAVARG
ArrA_GeoLo          -------------------------------------------------AKEYGKTPLG-
ArrA_CloSp          -------------------------------------------------AEDFEKKLSRG
ArrA_AlkMe          -------------------------------------------------AEDFEGRVARG
ArrA_MLMS           -------------------------------------------------AKEFLKT-PRG
ArrA_AlkEh          -------------------------------------------------Q-----NKGVS
ArrA_DesDC          -------------------------------------------------SLEYGKT-PRG
ArrA_DesY5          ------------------------------------------------------------
ArrA_SulBa          -----------------------------------------------------GTE-GR-
ArrA_BacAr          ------------------------------------------------------------
ArrA_BacSe          -------------------------------------------------SLDRRRQIARG
Psr/PhsA_ArcFu      ------------------------------------------------------NIPQRG
Psr/PhsA_PyrAe      -------------------------------------------------GEY--QFLKEG
Psr/PhsA_DesDe      ------------------------------------------------------RIKGVG
Psr/PhsA_MLMS       ------------------------------------------------------LVYNKG
Phs_WolSu           ------------------------------------------------------RAYQNG
Psr/PhsA_SheAn      ------------------------------------------------------RATGKG
Psr/PhsA_SalEn      ------------------------------------------------------AATTHG
PhsA_SalTy          ------------------------------------------------------AATTHG
PsrA_WolSu          ------------------------------------------------------RAYGKG
Psr/PhsA_CamCu      ------------------------------------------------------RANGIG
Psr/PhsA_GeoLo      ------------------------------------------------------KAFRRG
Psr/PhsA_CarHy      ------------------------------------------------------KAYKKG
Psr/PhsA_HalHa      ------------------------------------------------------VAHGRG
Psr/PhsA_MooTh      ------------------------------------------------------LAYNRG
Psr/PhsA_AlkEh      ------------------------------------------------------QAYGRG
Psr/PhsA_TheCa      ------------------------------------------------------RAYKKG
Psr/PhsA_AciCr      ------------------------------------------------------LARGRG
Psr/PhsA_FlaBa      -------------------------------------------------------AHGKG
Psr/PhsA_TheTh      ------------------------------------------------------LAHGRG
Psr/PhsA_ProAe      ------------------------------------------------------WAHAKG
Psr/PhsA_CamCo      ------------------------------------------------------SIDHVG
TtrA_DelAc          --------------------------------------------------MPVNAEHANG
TtrA_ComTe          --------------------------------------------------THANPQHGNG
TtrA_HydY0          --------------------------------------------------LPAIPLRQTG
TtrA_WolSu          --------------------------------------------------IRGEIARRSG
TtrA_TheCa          --------------------------------------------------MKLSKSRASG
TtrA_ChlAg          --------------------------------------------------IPADPRRAAG
TtrA_DehBA          --------------------------------------------------IPGEAKRTKG
TtrA_PyrAr          --AKLKLTVDGLPEKMEVPEDAVNPVKGLPDVVKKILFTKSPAEYYEKG-LAPDKWRFNG
TtrA_PyrAe          --ARAKSLIDELPDKVEIPEDAVNPVKHLPDVVKKLLFTKSPAEYYEKG-LAVDKWRFNG
TtrA_AerPe          --SRLASLINELPEREEIPEEAVNPVKKLPELKKKVLFTKSTPAYYNQ--AEPDKWRFNG
TtrA_ArcFu          --GSVAALVSELPDGASLPSDAVNPVKQLDETKKRILFTKSDRRYYDD--LGIDSWRFSG
UnkA_ThiDe          VPTAEIQMDGKVGKLKYVEGIKPFKAERFAE--------------YNRDSGNIWWDGLSG
UnkA_Nitsp          APLYKMEMDGKIGKMRAKEGIEKGMMKRKDS---------WQFKEINKDLDNIWWDGLTG
UnkA_Sulsp          APLFDMTMDGKIGTMKPKEGIIEGMQARR---------DTWQFKEYNKDLDNIWWDGLSG
UnkA_AzoEb          ---------LATLKLKDKPAFG--GTD-------------------DPDLDNVWWD-DRG
UnkA_DecAr          ---------LATLKLKDKKGEYSHGAD-------------------DPDLNNVWWD-DKG
UnkA_PyrIs          LVDKIRAGDFNWRRLKWTKVADPAPVSEEELGKIAITKLYKERGMPYWDLAKYVWWKETG
UnkA_RhoRH          GLVDLGNDGNGVWRLRYKEGVKPFHSD-------------------DPDSDRIYWD-DPG
UnkA_NocSp          GKVDLQRSDEGVWKLRYVDTVKPFTSE-------------------DPDSERIYWD-DPG
UnkA_ChlAg          ALVELKQEGDGQWKMRQIHGIQPYKSE-------------------DPDTSRIWWE-DAG
UnkA_ChlAu          ALVELKQEGQGEWRMRQLHGIRPYESD-------------------DPDTSRIWWE-DAG
UnkA_RosFl          ALVELAPAGESRWQMRQVHGIKPYASA-------------------DPDTEHIWWE-DAG
UnkA_RosCa          ALVELTPMGEAQWRMRQIHGIQPYASS-------------------DPDTERIWWN-DAG
UnkA_ChlLi          NRVNISKEGKGKWKMRVEENIQPYESS-------------------DADSSRIFWS-DGG
UnkA_ChlPh          NRVQISKEGKGKWKMRVEESIQPYESN-------------------DPDSSRIFWS-DGG
UnkA_PelLu          NTVKITKEGGSKWKMRVEKDVQAHESA-------------------DADTSRIFWS-DGG
UnkA_ChlCh          NRVAIKREGGSTWRMRVEESIEPYESS-------------------DPDSSRIFWS-DGG
UnkA_ProAe          NLVSINREEKGKWRMRVKESVEPFESP-------------------DPDSGRIFWS-DGG
UnkA_RubXy          ALVDITRDGDGGWKLRQVEGPGPYDSP-------------------DPDTRRIFWS-DGG
DMSOA_HaeIn         -----------------------------------------------------IDH---S
DMSOA_ActSu         -----------------------------------------------------IDH---S
DMSOA_EscCo         -----------------------------------------------------VDK---G
NarG_EscCo          ----------------------------------------------------SEITQQRG
NarG_PseSt          ----------------------------------------------------AESTKTRG
NarG_StaCa          ----------------------------------------------------SEITGLRG
NarG_MycTu          ----------------------------------------------------TETNGKRG
NapA_PseSt          ------------------------------------------------------------
NapA_RalEu          ------------------------------------------------------------
NapA_ActAc          ------------------------------------------------------------
NapA_DesVi          ------------------------------------------------------------
FdhH_EscCo          ------------------------------------------------------------
FdhN_EscCo          ----------------------------------------------------FEGVARKG
FdhA_WolSu          ----------------------------------------------------GTEPYVIG
ArolikeA_RosLi      ------------------------------------------------------------
ArolikeA_MorSp      ------------------------------------------------------------
ArolikeA_MarSp      ------------------------------------------------------------
ArolikeA_VibSp      ------------------------------------------------------------
AroA_AerPe          ------------------------------------------------------------
AroA_PyrCa          ------------------------------------------------------------
AroA_SulTo          ------------------------------------------------------------
AroA_ChlLi          ------------------------------------------------------------
AroA_ChlPh          ------------------------------------------------------------
AroA_TheTh          ------------------------------------------------------------
AroA_ChlAu          ------------------------------------------------------------
AroA_NT-26          ------------------------------------------------------------
AroA_AgrTu          ------------------------------------------------------------
AroA_XanAu          ------------------------------------------------------------
AroA_NitHa          ------------------------------------------------------------
AroA_RosVa          ------------------------------------------------------------
AroA_AlcFa          ------------------------------------------------------------
AroA_AchSp          ------------------------------------------------------------
AroA_HerAr          ------------------------------------------------------------
AroA_BurMu          ------------------------------------------------------------
AroA_RhoFe          ------------------------------------------------------------
AroA_ThiSp          ------------------------------------------------------------
NarB_PseSt          -----------------------------------------------------------G
NasA_AzoVi          -----------------------------------------------------------G
NarB_SynPC          -----------------------------------------------------------E
NasA_KleOx          -----------------------------------------------------------R
NasA_RhoPa          -----------------------------------------------------------R
UnkA_SulAz          ---FKHELGVMRMGSVLVDIQQKGNQFFMRTKEGVKPFKSWQFPEFNKDTEQIWWKGTTG
                                                                                

ArrA_SheAn          GSNNDLIADRYDRL--------SGASAFYG-HIRVRVEKV--------------------
ArrA_SheW3          GSNNDLIADRYDRL--------SGSSAFYS-HIRVRVEKV--------------------
ArrA_DesHa          GNNNEILPSDFERL--------SGSTARHGGVTRIKIEKV--------------------
ArrA_WolSu          TNNNDIHIHEYDRL--------SGSTARHGGTARVKIEKI--------------------
ArrA_ChrAr          ANFNDIMPADYDRI--------TGATARNGGFTGVKIEKA--------------------
ArrA_GeoLo          GNNNELMPSDFDRL--------SGATARNGGFTGVKIEKA--------------------
ArrA_CloSp          GNSNVIIPADYERL--------SGATAYYG-SFRVKIERA--------------------
ArrA_AlkMe          ANSNDMIPSEFERL--------SGSTAYYG-SFRVRIEKA--------------------
ArrA_MLMS           GNNNTLMHADWDYI--------SGSTARNGGFCRIRIEMI--------------------
ArrA_AlkEh          GSVNEVIPNVVEPV--------SGLVAFS--AAKVFVEKV--------------------
ArrA_DesDC          GNNNEILPSDFERL--------SGSTARHGGVTRIKIEKV--------------------
ArrA_DesY5          ------------------------------------------------------------
ArrA_SulBa          -----IRLNLQD------------------------------------------------
ArrA_BacAr          ----------------------------TEGRIRLNLQD---------------------
ArrA_BacSe          GNNNIILAPVHEAL--------SGSGARHGGQTRVRVEKV--------------------
Psr/PhsA_ArcFu      MTMMRLIPLQFDT---------LSGT-IMSQETIVRITKA--------------------
Psr/PhsA_PyrAe      INPQWFTTGKVEP---------VVG--SAPTNSSVRVRRL--------------------
Psr/PhsA_DesDe      ASIAALLEGHYDS---------VSGN-AAMHETFVSVSGRAS------------------
Psr/PhsA_MLMS       ATQAAILESHYEP---------ISGN-ALFHETIVEIRRV--------------------
Phs_WolSu           GHDSMIIEEHIEP---------VFGA-AAAHETLVEIRKV--------------------
Psr/PhsA_SheAn      IHCGNLLPHQTAP---------VCG--MNIHTTGVTLAKR--------------------
Psr/PhsA_SalEn      IHCGNLLPHVTSP---------VSG--TVVHTAGVTLSRA--------------------
PhsA_SalTy          IHCGNLLPHVTSP---------VSG--TVVHTAGVTLSRA--------------------
PsrA_WolSu          VNSNALMPSFTSP---------NSG--MDLHVFGVKVKKA--------------------
Psr/PhsA_CamCu      VNSSVLLSPEEGP---------VAA--TMVTNVGVDILKA--------------------
Psr/PhsA_GeoLo      ADDQQLISSYPVDP--------ICGG-TGMRCTFVKLVKGA-------------------
Psr/PhsA_CarHy      ASTSFIIPCHVEP---------VSGA-SADCEVLVEVRKVGGGANA--------------
Psr/PhsA_HalHa      GSATTFASPDIDP---------TSGA-AAMLRGLVHVRRIEPSEGVS-------------
Psr/PhsA_MooTh      ANGGDLIPIMTAP---------VSGA-AAQCETLVTVRKAG-------------------
Psr/PhsA_AlkEh      GATSNLISNDEDP---------YIGS-AALDRALVRVEKLEGGEA---------------
Psr/PhsA_TheCa      INSNLALPLVTAD---------VCG--STIQTTGVTISKV--------------------
Psr/PhsA_AciCr      ADDSALMTRVLYDP--------IMGG-TGMRGNFVTFRKENA------------------
Psr/PhsA_FlaBa      ISDTELVTKVAIDP--------LMGG-TGMRGNFVKILTEEPAKTALV------------
Psr/PhsA_TheTh      ASDNYLQTRYKLDP--------ISGG-AGLRVNFVRLEKAERPRLPSLTGLAKRPFDERR
Psr/PhsA_ProAe      ASHNQLISNYEIDE--------SIGA-VGFQNNFVTFIKEA-------------------
Psr/PhsA_CamCo      LNTSVLLDPAEGP---------VAA--TMVTNVGVSISKA--------------------
TtrA_DelAc          VNLNDLGFADPTRPGCKNVWVDWVSGATVRQGLPARIEKV--------------------
TtrA_ComTe          VNLNALGFADPTRPEKDNVWIDWVSGAVVRQGLPVKVRKA--------------------
TtrA_HydY0          VNINMIGIQDPVR-PKGHVLTDFVTGATARNTIPVKIEKIRSLA----------------
TtrA_WolSu          VNINKLGLKDASK-GKVGTLSDFVIGSNARQGIPVWIEKLS-------------------
TtrA_TheCa          AWINQLGMFDPSR-KGRQPLADFACGSNARQAVPVTIEKVKA------------------
TtrA_ChlAg          VHANAAMRVDPVL--KNVTLSDLVGGSAVFYDSKVKLEKVG-------------------
TtrA_DehBA          VNANAAMRVDPHL--KNTCLVDTVGGSAVFYDTKVRLEKVNT------------------
TtrA_PyrAr          VTPNVVQMSDPSLG--GWPLLSWLGASQAYFDTPVRITKTGQKHKFETPYIVW-------
TtrA_PyrAe          VTPNVAEMADPSLG--GWPLLSWLGAAQAYFDTPARIVKTGQRHKFEVPYIVW-------
TtrA_AerPe          ITPNVAEMSDPSLG--GWPLLSIIGAAQAYYFNVARIRKTGEKHEFEKTYPYIVW-----
TtrA_ArcFu          VTPNVVACVDTSLD--NWPLLSWIGAAQVYFFIPAKVEKTGKRKKFEMPNVWW-------
UnkA_ThiDe          SWQNAVAAAHPDP----------ISGMHCWHQKVI-LEKAQAGDKIGDIHVNYDNNFKVY
UnkA_Nitsp          AWQNAVAPVHPDP----------IAGNHAWHQMVY-IEKAKPGDKYGDVYVNYENNFKTY
UnkA_Sulsp          SWQNAVAPSHPDP----------IGGNHAWHQKVS-IEKAGKDDKIGDIYVNYDNNFKVY
UnkA_AzoEb          VHPNAIIPVVADP----------IGGSQGWYDTVVKVSKAGPDDKYGDIQGDWDKHYAAY
UnkA_DecAr          VHPNNIIPVVADP----------IGGSQGWYDTVVKVTKAGPNDKYGDSEGNWEKHVAAY
UnkA_PyrIs          TTYDFVLPQTNDP----------IAWTNLWHFKVK-IEKADPKE-YGSMEFDFEAAKAAF
UnkA_RhoRH          VHQNLAFAVHPDP----------VSGMHCWHQKVR-VERAHADDRYGDVVVDTQRSREVY
UnkA_NocSp          VHQNLAFPVQPDP----------VSGMHCWHQKVR-IEKAHEGDRYGDVEVDVNKSREAY
UnkA_ChlAg          VHQNLTFPVHPDP----------ISGMHCWHQKVR-LERAGPNDRYGDIYVDTKRAHEVY
UnkA_ChlAu          VHQNLTFAVHPDP----------ISGMHCWHQKVR-LEPAGPNDRYGDIYVDTKRAHEVY
UnkA_RosFl          VHQNLTFAVQPDP----------VSGMHCWHQKVR-LERAGPDDRYGDIFVDTRRAHEVY
UnkA_RosCa          VHQNLTFAVQPDP----------VSGMHCWHQKVR-LERVGPDDRYGDIFVDTRRAHEVY
UnkA_ChlLi          VHQNITFPVHPDP----------ISGMHCWHQKVR-IEKAHEGDQYGDVFVDTDRSFRIY
UnkA_ChlPh          VHQNITFPVHPDP----------ISGMHCWHQKVR-IEKAQDGDCYGDVFVDTERSFAIY
UnkA_PelLu          VHQNITFPVHPDP----------ISGMHCWHQKVR-IEPAHEGDEYGDVFVDTDRSQAVY
UnkA_ChlCh          VHQNITFPVHPDP----------ISGMHCWHQKVR-VEKAHDGDQYGDIVVDTNRSHEIY
UnkA_ProAe          VHQNITFPVHPDP----------ISGMHCWHQKVR-IEKAHADDQYGDVFVDTDRSFEIY
UnkA_RubXy          VHQNLAFPVHPDP----------VSGMHCWHQAVY-VERAHPEDRYGDVYVDTRKSREVY
DMSOA_HaeIn         GCINVLTTQRPSPLA--------KGN--PQHSNLVQVERL--------------------
DMSOA_ActSu         GCINVLTTQRPSPLA--------KGN--PQHSNLVQVEKL--------------------
DMSOA_EscCo         GCINVLTTQRPSPLA--------KGN--PSHTNLVQVEKV--------------------
NarG_EscCo          GIHNSVTRITPKPTH--------MIGGYAHLAYGFNYYGTVGSNRDEFVVVRKMKNIDWL
NarG_PseSt          GHHNSVTRVVLKPTH--------MIGGYAQQAYGFNYYGTVGCNRDEFVVVRKMAKVDWL
NarG_StaCa          GSHNAPTRIHLKPTQ--------LVGGYAQISYSFNYYGPIGNQRDVYVAVRKMKEVDWL
NarG_MycTu          GNHNALTRVRIKPSH--------LAGGYGQHAFAFNYLGPTGNQRDEVTVVRRRSQEVRY
NapA_PseSt          ----KVTLDATDP----------ISKQTDFKKCAVKIEVVSIA-----------------
NapA_RalEu          ----KVTLDATCP----------ISLQTDFKKCAVKIVKV--------------------
NapA_ActAc          ----KLTLDATDP----------ISKETDFKKCAVKVEKAA-------------------
NapA_DesVi          ----KLFLDATDP----------VSREPEYKICAARVRKA--------------------
FdhH_EscCo          ----ELVTENLSP----------ITKTPEYKYCAVRVEPIADQRAAEQYVIDEYNKLKTR
FdhN_EscCo          YIANTLTPNVGDAN----------SQTPEYKAFLVNIEKA--------------------
FdhA_WolSu          ESCNTITSDAYDIN----------TSTPETKCGLCRIEKA--------------------
ArolikeA_RosLi      --ANALSGRVVDW----------ISGNYNYKMGVGKVRKMGVSPYKNQFRSMSFARRDIA
ArolikeA_MorSp      --SNSLTTRVVDQ----------ISGNYNFKMGVSKIRKIGESKYKHEFRAFSFAPRNIV
ArolikeA_MarSp      --SNSLTARIVDQ----------ISGNYNYKMGVANIKKIGASVYKEEFRSFSFAPRNIV
ArolikeA_VibSp      --ANALTTRVVDQ----------ISGNYNYKMGVAKIKKIGESKYKREFEGFSFAPRNIV
AroA_AerPe          --ANAVTTPSVDP----------AAQNPDYKLTLANLRKIGRADETIIKKVTFKDIRFAV
AroA_PyrCa          --ANAVTTPSVEP----------VAQNPDYKLTKANMVKIGTLDEAVKALLTFKDVKLAP
AroA_SulTo          --ANQLTSPTVDP----------VTDNQMVKWAWANIVKIGTLPQDLVQQITFAPVQFNV
AroA_ChlLi          --MNPLTSSYTDP----------KTTIPWYKGTKVGVRKYTGKPDEAIKTASLLANNDVS
AroA_ChlPh          --MNNLISSYTDP----------KTTIPWYKGTKVGIRKYAGKPDDAIKTASLLPNNDVT
AroA_TheTh          --SNSLVTGYTDP----------KTTIPWYKGTRANLRKVAGAIPSVQQTASFLQQNKFD
AroA_ChlAu          --ANSLTTPYVDP----------EVIIPYYKGSAVGLRRLGRLADFDARLTYQPTNFEPV
AroA_NT-26          --QGNVTSAGTN-----------ELIIPNYKQTWGNIRKISDAPRNVAHLSFKSKEYQSA
AroA_AgrTu          --QGNVTNAGTN-----------ELIIPNYKQTWGNIRKISDAPRNVAHLTFKSKEYQSA
AroA_XanAu          --QGNVVSAGVN-----------EDIIPNYKQTWGNIRKIADAPEGVRHLTFKSKEYPA-
AroA_NitHa          --VGNVVSAGVN-----------EFIVPNYKQTWGGIRKIADAPEGVKHLSFKSDEYTA-
AroA_RosVa          --QGNVVNAGVN-----------ELVLPDYKHCWGDIRKISDATAQTRNISFKSHEIML-
AroA_AlcFa          --QGDVTTDWTD-----------RDIIPYYKGTWGDIRKVGSMSEFKRTVSFKSRRFG--
AroA_AchSp          --QGDVTTDWTD-----------RNIIPYYKGTWGNIRKVGSVEEFRRTISFKSRRFVLG
AroA_HerAr          --QGDVTTDWVD-----------RNIIPYYKGTWGSVRRIGSIEQYKKTVSTKRRAFDNV
AroA_BurMu          --MGNVTTPWTD-----------RNVVPYYKGTWANLRRVGDVQDFKETVSFKSRRIDVT
AroA_RhoFe          --HGDVVTDWVD-----------RNVVPYYKGTWGSVKRIGSVEDYKATISFKDRRYA--
AroA_ThiSp          --VGSVVTTATD-----------VHFLEYHKGTWADIRRVGSMPDWKRTVSTKSRMYGV-
NarB_PseSt          --SNVLTLASVDP----------LSKQPELKHAGIEVERVELPWQFFALVEGDVQRRFEA
NasA_AzoVi          --TNVLTLPACDP----------LSKQPELKHAGVEVEKVELPWQLFALVEGDVQQRFAE
NarB_SynPC          --ANALTHPAACP----------ISGEPELKACAVQIEAASSTFTI--------------
NasA_KleOx          --VNNLLAAVTDP----------HSGQPESKQTAVAIATWLPAWKGELFSRQPVPLPASL
NasA_RhoPa          --VGALVAPVTDP----------FSGQPEAKATPAAIARVDYALRGFVLSRQPLTLSGDD
UnkA_SulAz          VFQNAVFPANPDP----------LSGMQCWHKKVL-IEKAGPEDKIGDVFVDINKTWEVY
                                                                                

ArrA_SheAn          ------------------------------------------------------------
ArrA_SheW3          ------------------------------------------------------------
ArrA_DesHa          ------------------------------------------------------------
ArrA_WolSu          ------------------------------------------------------------
ArrA_ChrAr          ------------------------------------------------------------
ArrA_GeoLo          ------------------------------------------------------------
ArrA_CloSp          ------------------------------------------------------------
ArrA_AlkMe          ------------------------------------------------------------
ArrA_MLMS           ------------------------------------------------------------
ArrA_AlkEh          ------------------------------------------------------------
ArrA_DesDC          ------------------------------------------------------------
ArrA_DesY5          ------------------------------------------------------------
ArrA_SulBa          ------------------------------------------------------------
ArrA_BacAr          ------------------------------------------------------------
ArrA_BacSe          ------------------------------------------------------------
Psr/PhsA_ArcFu      ------------------------------------------------------------
Psr/PhsA_PyrAe      ------------------------------------------------------------
Psr/PhsA_DesDe      ------------------------------------------------------------
Psr/PhsA_MLMS       ------------------------------------------------------------
Phs_WolSu           ------------------------------------------------------------
Psr/PhsA_SheAn      ------------------------------------------------------------
Psr/PhsA_SalEn      ------------------------------------------------------------
PhsA_SalTy          ------------------------------------------------------------
PsrA_WolSu          ------------------------------------------------------------
Psr/PhsA_CamCu      ------------------------------------------------------------
Psr/PhsA_GeoLo      ------------------------------------------------------------
Psr/PhsA_CarHy      ------------------------------------------------------------
Psr/PhsA_HalHa      ------------------------------------------------------------
Psr/PhsA_MooTh      ------------------------------------------------------------
Psr/PhsA_AlkEh      ------------------------------------------------------------
Psr/PhsA_TheCa      ------------------------------------------------------------
Psr/PhsA_AciCr      ------------------------------------------------------------
Psr/PhsA_FlaBa      ------------------------------------------------------------
Psr/PhsA_TheTh      M-----------------------------------------------------------
Psr/PhsA_ProAe      ------------------------------------------------------------
Psr/PhsA_CamCo      ------------------------------------------------------------
TtrA_DelAc          ------------------------------------------------------------
TtrA_ComTe          ------------------------------------------------------------
TtrA_HydY0          ------------------------------------------------------------
TtrA_WolSu          ------------------------------------------------------------
TtrA_TheCa          ------------------------------------------------------------
TtrA_ChlAg          ------------------------------------------------------------
TtrA_DehBA          ------------------------------------------------------------
TtrA_PyrAr          ------------------------------------------------------------
TtrA_PyrAe          ------------------------------------------------------------
TtrA_AerPe          ------------------------------------------------------------
TtrA_ArcFu          ------------------------------------------------------------
UnkA_ThiDe          QGWRDKLTRG-----------------------LDDNSTLRRPEHLKR------------
UnkA_Nitsp          QAWRDKLTRP-----------------------VSEKMKFRRPPWIKR------------
UnkA_Sulsp          QAWRDRLTRP-----------------------LAPGDKLRRPVHIKR------------
UnkA_AzoEb          KETMRYAYTG---------------------------DLHRRMHPEMA------------
UnkA_DecAr          KETMRYAYTG---------------------------DLHRKMHPEMA------------
UnkA_PyrIs          DFFYKLLTHGSRGKLAQGIYSLWSQRWGGLRLEFPRILGIIRGEVLCP------------
UnkA_RhoRH          RAWMDNTRPG------------------------PSRSGLRRPEFMMR------------
UnkA_NocSp          RRWLAIARPG------------------------PGPDGQRRPEFLMR------------
UnkA_ChlAg          REWLAMTRPAS----------------------QVSPNGFRRPHWLLR------------
UnkA_ChlAu          REWLAMTRPAS----------------------KVSPNGMRRPHWLLR------------
UnkA_RosFl          REWLAMTRPAS----------------------QVSPNGLRRPHWWLR------------
UnkA_RosCa          REWLAMTRPAC----------------------QVSPNGLRRPHWLLR------------
UnkA_ChlLi          KEWLAMTRPA------------------------PGPGGLRRPLWLNR------------
UnkA_ChlPh          KEWLAMTRPA------------------------PGPGGLRRPLWLNR------------
UnkA_PelLu          REWLAMTRPA------------------------PGPGGLRRPLWLNR------------
UnkA_ChlCh          REWLAMTRPA------------------------PGPNGLRRPLWLGR------------
UnkA_ProAe          KEWLAMTRPA------------------------PGPGGLRRPMWLNR------------
UnkA_RubXy          RRWLSMTRPG------------------------PLENGLRRPPVFDR------------
DMSOA_HaeIn         ------------------------------------------------------------
DMSOA_ActSu         ------------------------------------------------------------
DMSOA_EscCo         ------------------------------------------------------------
NarG_EscCo          DGEGNDQVQESVK-----------------------------------------------
NarG_PseSt          DGPNGNDLPQPLPQDI--------------------------------------------
NarG_StaCa          ED----------------------------------------------------------
NarG_MycTu          ------------------------------------------------------------
NapA_PseSt          ------------------------------------------------------------
NapA_RalEu          ------------------------------------------------------------
NapA_ActAc          ------------------------------------------------------------
NapA_DesVi          ------------------------------------------------------------
FdhH_EscCo          LREAALA-----------------------------------------------------
FdhN_EscCo          ------------------------------------------------------------
FdhA_WolSu          ------------------------------------------------------------
ArolikeA_RosLi      ------------------------------------------------------------
ArolikeA_MorSp      ------------------------------------------------------------
ArolikeA_MarSp      ------------------------------------------------------------
ArolikeA_VibSp      ------------------------------------------------------------
AroA_AerPe          R-----------------------------------------------------------
AroA_PyrCa          ------------------------------------------------------------
AroA_SulTo          PSSSSS------------------------------------------------------
AroA_ChlLi          M-----------------------------------------------------------
AroA_ChlPh          ------------------------------------------------------------
AroA_TheTh          ------------------------------------------------------------
AroA_ChlAu          V-----------------------------------------------------------
AroA_NT-26          ------------------------------------------------------------
AroA_AgrTu          ------------------------------------------------------------
AroA_XanAu          ------------------------------------------------------------
AroA_NitHa          ------------------------------------------------------------
AroA_RosVa          ------------------------------------------------------------
AroA_AlcFa          ------------------------------------------------------------
AroA_AchSp          ------------------------------------------------------------
AroA_HerAr          ------------------------------------------------------------
AroA_BurMu          ------------------------------------------------------------
AroA_RhoFe          ------------------------------------------------------------
AroA_ThiSp          ------------------------------------------------------------
NarB_PseSt          LRPLFETFDYASFSLGGRERSALLIRGARDAAPTAVELDAIDHLLGLDEGPVLAYDDPRR
NasA_AzoVi          LRPLLDGFAYASLTLAGRERPALLVKAASAVPPESGLLARIDVLLGLDEGPILAYDDPGR
NarB_SynPC          ------------------------------------------------------------
NasA_KleOx          HWRRRAAQGIIHLSLAGDTRSRDWLVEWCQRQGWQMQVAEGGKVWN--------------
NasA_RhoPa          WWARVAVRNGAGLLIASDEPASAWRGRAATLFGDGVELAEYLDAPRQS-----------F
UnkA_SulAz          KAWRDQLTRPN-----------------------YQPGGLRRPKWMPR------------
                                                                                

ArrA_SheAn          ------------------------------------------------------------
ArrA_SheW3          ------------------------------------------------------------
ArrA_DesHa          ------------------------------------------------------------
ArrA_WolSu          ------------------------------------------------------------
ArrA_ChrAr          ------------------------------------------------------------
ArrA_GeoLo          ------------------------------------------------------------
ArrA_CloSp          ------------------------------------------------------------
ArrA_AlkMe          ------------------------------------------------------------
ArrA_MLMS           ------------------------------------------------------------
ArrA_AlkEh          ------------------------------------------------------------
ArrA_DesDC          ------------------------------------------------------------
ArrA_DesY5          ------------------------------------------------------------
ArrA_SulBa          ------------------------------------------------------------
ArrA_BacAr          ------------------------------------------------------------
ArrA_BacSe          ------------------------------------------------------------
Psr/PhsA_ArcFu      ------------------------------------------------------------
Psr/PhsA_PyrAe      ------------------------------------------------------------
Psr/PhsA_DesDe      ------------------------------------------------------------
Psr/PhsA_MLMS       ------------------------------------------------------------
Phs_WolSu           ------------------------------------------------------------
Psr/PhsA_SheAn      ------------------------------------------------------------
Psr/PhsA_SalEn      ------------------------------------------------------------
PhsA_SalTy          ------------------------------------------------------------
PsrA_WolSu          ------------------------------------------------------------
Psr/PhsA_CamCu      ------------------------------------------------------------
Psr/PhsA_GeoLo      ------------------------------------------------------------
Psr/PhsA_CarHy      ------------------------------------------------------------
Psr/PhsA_HalHa      ------------------------------------------------------------
Psr/PhsA_MooTh      ------------------------------------------------------------
Psr/PhsA_AlkEh      ------------------------------------------------------------
Psr/PhsA_TheCa      ------------------------------------------------------------
Psr/PhsA_AciCr      ------------------------------------------------------------
Psr/PhsA_FlaBa      ------------------------------------------------------------
Psr/PhsA_TheTh      ------------------------------------------------------------
Psr/PhsA_ProAe      ------------------------------------------------------------
Psr/PhsA_CamCo      ------------------------------------------------------------
TtrA_DelAc          ------------------------------------------------------------
TtrA_ComTe          ------------------------------------------------------------
TtrA_HydY0          ------------------------------------------------------------
TtrA_WolSu          ------------------------------------------------------------
TtrA_TheCa          ------------------------------------------------------------
TtrA_ChlAg          ------------------------------------------------------------
TtrA_DehBA          ------------------------------------------------------------
TtrA_PyrAr          ------------------------------------------------------------
TtrA_PyrAe          ------------------------------------------------------------
TtrA_AerPe          ------------------------------------------------------------
TtrA_ArcFu          ------------------------------------------------------------
UnkA_ThiDe          ------PWVPLSSKAYKIK-----------------------------------------
UnkA_Nitsp          ------PATPLTLRAYKNPMYKG-------------------------------------
UnkA_Sulsp          ------PAVPLTLKAYSVDIKA--------------------------------------
UnkA_AzoEb          ------AWAGPESVKPKASGGH--------------------------------------
UnkA_DecAr          ------AWAGPDSVKHKAGGGH--------------------------------------
UnkA_PyrIs          ------NRKPGAPGCARPDLIGMRRTFLWALGIGPKPAKSAYYWPPKVPDLRELP-----
UnkA_RhoRH          ------PVKPRRRAFRSPDAEERA------------------------------------
UnkA_NocSp          ------HVTPKRKAYRFAAAGATR------------------------------------
UnkA_ChlAg          ------PFRPDREAYVLPQWKGAKVVEKKS------------------------------
UnkA_ChlAu          ------PFRPAREAYFLPEKKS--------------------------------------
UnkA_RosFl          ------PFRPDLEAYYLPGRDPGNGHIAVHAVSASDHKK---------------------
UnkA_RosCa          ------PFRPDLEAYYLPDRHFGNGHIVTVEPCVSDHRK---------------------
UnkA_ChlLi          ------PFRPDEKTYYLK------------------------------------------
UnkA_ChlPh          ------PFRPDEKTYYLQ------------------------------------------
UnkA_PelLu          ------PFRPEEKTFYLNEGK---------------------------------------
UnkA_ChlCh          ------PYRPDEKTYYI-------------------------------------------
UnkA_ProAe          ------PLRPADETYYIGKGS---------------------------------------
UnkA_RubXy          ------PYRPDESCFYVRE-----------------------------------------
DMSOA_HaeIn         ------------------------------------------------------------
DMSOA_ActSu         ------------------------------------------------------------
DMSOA_EscCo         ------------------------------------------------------------
NarG_EscCo          ------------------------------------------------------------
NarG_PseSt          ------------------------------------------------------------
NarG_StaCa          ------------------------------------------------------------
NarG_MycTu          ------------------------------------------------------------
NapA_PseSt          ------------------------------------------------------------
NapA_RalEu          ------------------------------------------------------------
NapA_ActAc          ------------------------------------------------------------
NapA_DesVi          ------------------------------------------------------------
FdhH_EscCo          ------------------------------------------------------------
FdhN_EscCo          ------------------------------------------------------------
FdhA_WolSu          ------------------------------------------------------------
ArolikeA_RosLi      ------------------------------------------------------------
ArolikeA_MorSp      ------------------------------------------------------------
ArolikeA_MarSp      ------------------------------------------------------------
ArolikeA_VibSp      ------------------------------------------------------------
AroA_AerPe          ------------------------------------------------------------
AroA_PyrCa          ------------------------------------------------------------
AroA_SulTo          ------------------------------------------------------------
AroA_ChlLi          ------------------------------------------------------------
AroA_ChlPh          ------------------------------------------------------------
AroA_TheTh          ------------------------------------------------------------
AroA_ChlAu          ------------------------------------------------------------
AroA_NT-26          ------------------------------------------------------------
AroA_AgrTu          ------------------------------------------------------------
AroA_XanAu          ------------------------------------------------------------
AroA_NitHa          ------------------------------------------------------------
AroA_RosVa          ------------------------------------------------------------
AroA_AlcFa          ------------------------------------------------------------
AroA_AchSp          ------------------------------------------------------------
AroA_HerAr          ------------------------------------------------------------
AroA_BurMu          ------------------------------------------------------------
AroA_RhoFe          ------------------------------------------------------------
AroA_ThiSp          ------------------------------------------------------------
NarB_PseSt          AVGKRVRIEDGRIVALRLAGETAARQWLRGLWESGSADAELRRWLLAPLSAPPGNAKIGT
NasA_AzoVi          SVGKRVRIENGRITALRLAGETAARDWLKALWNEGRTDAELRRWMLAPLGGPLGSDGAIK
NarB_SynPC          ------------------------------------------------------------
NasA_KleOx          ----LLAWRAGELMLGWWSDASEPAIDADWIHAAFRVPPQNAARRHALLSGRKGGVEMPR
NasA_RhoPa          ---RAAAFENGRLIGCLFVGPAEATPTWDAVKTLFEADALPDRQRRAVLSGRSTDGVADT
UnkA_SulAz          ------PWFPIDDEYWKFPSA---------------------------------------
                                                                                

ArrA_SheAn          ------------------------------------------------------------
ArrA_SheW3          ------------------------------------------------------------
ArrA_DesHa          ------------------------------------------------------------
ArrA_WolSu          ------------------------------------------------------------
ArrA_ChrAr          ------------------------------------------------------------
ArrA_GeoLo          ------------------------------------------------------------
ArrA_CloSp          ------------------------------------------------------------
ArrA_AlkMe          ------------------------------------------------------------
ArrA_MLMS           ------------------------------------------------------------
ArrA_AlkEh          ------------------------------------------------------------
ArrA_DesDC          ------------------------------------------------------------
ArrA_DesY5          ------------------------------------------------------------
ArrA_SulBa          ------------------------------------------------------------
ArrA_BacAr          ------------------------------------------------------------
ArrA_BacSe          ------------------------------------------------------------
Psr/PhsA_ArcFu      ------------------------------------------------------------
Psr/PhsA_PyrAe      ------------------------------------------------------------
Psr/PhsA_DesDe      ------------------------------------------------------------
Psr/PhsA_MLMS       ------------------------------------------------------------
Phs_WolSu           ------------------------------------------------------------
Psr/PhsA_SheAn      ------------------------------------------------------------
Psr/PhsA_SalEn      ------------------------------------------------------------
PhsA_SalTy          ------------------------------------------------------------
PsrA_WolSu          ------------------------------------------------------------
Psr/PhsA_CamCu      ------------------------------------------------------------
Psr/PhsA_GeoLo      ------------------------------------------------------------
Psr/PhsA_CarHy      ------------------------------------------------------------
Psr/PhsA_HalHa      ------------------------------------------------------------
Psr/PhsA_MooTh      ------------------------------------------------------------
Psr/PhsA_AlkEh      ------------------------------------------------------------
Psr/PhsA_TheCa      ------------------------------------------------------------
Psr/PhsA_AciCr      ------------------------------------------------------------
Psr/PhsA_FlaBa      ------------------------------------------------------------
Psr/PhsA_TheTh      ------------------------------------------------------------
Psr/PhsA_ProAe      ------------------------------------------------------------
Psr/PhsA_CamCo      ------------------------------------------------------------
TtrA_DelAc          ------------------------------------------------------------
TtrA_ComTe          ------------------------------------------------------------
TtrA_HydY0          ------------------------------------------------------------
TtrA_WolSu          ------------------------------------------------------------
TtrA_TheCa          ------------------------------------------------------------
TtrA_ChlAg          ------------------------------------------------------------
TtrA_DehBA          ------------------------------------------------------------
TtrA_PyrAr          ------------------------------------------------------------
TtrA_PyrAe          ------------------------------------------------------------
TtrA_AerPe          ------------------------------------------------------------
TtrA_ArcFu          ------------------------------------------------------------
UnkA_ThiDe          ------------------------------------------------------------
UnkA_Nitsp          ------------------------------------------------------------
UnkA_Sulsp          ------------------------------------------------------------
UnkA_AzoEb          ------------------------------------------------------------
UnkA_DecAr          ------------------------------------------------------------
UnkA_PyrIs          ------------------------------------------------------------
UnkA_RhoRH          ------------------------------------------------------------
UnkA_NocSp          ------------------------------------------------------------
UnkA_ChlAg          ------------------------------------------------------------
UnkA_ChlAu          ------------------------------------------------------------
UnkA_RosFl          ------------------------------------------------------------
UnkA_RosCa          ------------------------------------------------------------
UnkA_ChlLi          ------------------------------------------------------------
UnkA_ChlPh          ------------------------------------------------------------
UnkA_PelLu          ------------------------------------------------------------
UnkA_ChlCh          ------------------------------------------------------------
UnkA_ProAe          ------------------------------------------------------------
UnkA_RubXy          ------------------------------------------------------------
DMSOA_HaeIn         ------------------------------------------------------------
DMSOA_ActSu         ------------------------------------------------------------
DMSOA_EscCo         ------------------------------------------------------------
NarG_EscCo          ------------------------------------------------------------
NarG_PseSt          ------------------------------------------------------------
NarG_StaCa          ------------------------------------------------------------
NarG_MycTu          ------------------------------------------------------------
NapA_PseSt          ------------------------------------------------------------
NapA_RalEu          ------------------------------------------------------------
NapA_ActAc          ------------------------------------------------------------
NapA_DesVi          ------------------------------------------------------------
FdhH_EscCo          ------------------------------------------------------------
FdhN_EscCo          ------------------------------------------------------------
FdhA_WolSu          ------------------------------------------------------------
ArolikeA_RosLi      ------------------------------------------------------------
ArolikeA_MorSp      ------------------------------------------------------------
ArolikeA_MarSp      ------------------------------------------------------------
ArolikeA_VibSp      ------------------------------------------------------------
AroA_AerPe          ------------------------------------------------------------
AroA_PyrCa          ------------------------------------------------------------
AroA_SulTo          ------------------------------------------------------------
AroA_ChlLi          ------------------------------------------------------------
AroA_ChlPh          ------------------------------------------------------------
AroA_TheTh          ------------------------------------------------------------
AroA_ChlAu          ------------------------------------------------------------
AroA_NT-26          ------------------------------------------------------------
AroA_AgrTu          ------------------------------------------------------------
AroA_XanAu          ------------------------------------------------------------
AroA_NitHa          ------------------------------------------------------------
AroA_RosVa          ------------------------------------------------------------
AroA_AlcFa          ------------------------------------------------------------
AroA_AchSp          ------------------------------------------------------------
AroA_HerAr          ------------------------------------------------------------
AroA_BurMu          ------------------------------------------------------------
AroA_RhoFe          ------------------------------------------------------------
AroA_ThiSp          ------------------------------------------------------------
NarB_PseSt          DRTLCNCLNVSQSAICAGIERGLDLTG--LKQELGCGTSCGSCVPELKRLLAHQPERALL
NasA_AzoVi          DRTVCSCMNVGEAAIRAGIERGLDLDG--LKQELGCGTGCGSCVPEIRRLLARPMTANS-
NarB_SynPC          ------------------------------------------------------------
NasA_KleOx          GRIICSCFSVGERAIGEAIAGGCRTPG-ALGGKLKCGTNCGSCIPELKALLAAKLAQA--
NasA_RhoPa          GPIVCACFGVGLTSIRDAIESAAAISVDDIGRHLRAGTNCGSCLPELRKIVAGAKVGETV
UnkA_SulAz          ------------------------------------------------------------
                                                                                
